# Supplementary material for: (2,4-Dihy­droxy-6-meth­oxy­phen­yl)(3,5-dihy­droxy­phen­yl)methanone monohydrate
Source: Acta Crystallogr Sect E Struct Rep Online. 2011 Sep 30;67(Pt 10):o2717–8. doi: 10.1107/S1600536811037913 (PMC3201278; doi:10.1107/S1600536811037913)
Supplement: Supplementary file 2 [file e-67-o2717-Isup2.hkl]

# 
# h,k,l, Fc-squared, Fo-squared, sigma(Fo-squared) and status flag 
# 
data_I
_shelx_title ' ny7_0m in P-1 (100K)' 
_shelx_refln_list_code          4 
_shelx_F_calc_maximum      104.91 
_exptl_crystal_F_000       308.00 
_reflns_d_resolution_high  0.6614 
 
loop_ 
 _symmetry_equiv_pos_as_xyz 
 'x, y, z' 
 '-x, -y, -z' 
 
_cell_length_a     7.7087 
_cell_length_b     8.4050 
_cell_length_c    11.2380 
_cell_angle_alpha  82.401 
_cell_angle_beta   75.570 
_cell_angle_gamma  67.842 
 
_shelx_F_squared_multiplier     1.000 
 
loop_ 
 _refln_index_h 
 _refln_index_k 
 _refln_index_l 
 _refln_F_squared_calc 
 _refln_F_squared_meas 
 _refln_F_squared_sigma 
 _refln_observed_status 
   1   0   0      275.94      274.50      2.32 o 
   2   0   0       47.08       68.32      2.47 o 
   3   0   0        0.32        9.99      0.71 o 
   4   0   0       41.34       49.77      0.83 o 
   5   0   0      151.81      144.30      1.68 o 
   6   0   0       25.16       26.59      0.94 o 
   7   0   0      295.91      289.58      3.34 o 
   8   0   0        2.16        4.37      0.65 o 
   9   0   0       25.04       23.20      1.36 o 
  10   0   0       50.40       49.11      2.29 o 
 -10   1   0        8.87        8.96      1.03 o 
  -9   1   0       14.10       14.79      1.15 o 
  -8   1   0       10.38       12.46      0.96 o 
  -7   1   0        0.32        1.58      0.38 o 
  -6   1   0       35.65       41.77      1.26 o 
  -5   1   0      164.30      162.25      1.59 o 
  -4   1   0      250.52      264.02      1.88 o 
  -3   1   0     1122.87     1095.35      6.06 o 
  -2   1   0       72.29      105.72      1.89 o 
  -1   1   0       32.23       28.89      0.63 o 
   0   1   0      267.93      263.72      3.11 o 
   1   1   0      658.72      660.81      6.26 o 
   2   1   0      326.74      286.91      2.45 o 
   3   1   0       46.65       38.01      0.71 o 
   4   1   0       39.28       47.52      0.83 o 
   5   1   0      105.18       94.06      1.47 o 
   6   1   0      141.77      122.28      1.93 o 
   7   1   0       65.84       67.76      1.54 o 
   8   1   0       69.74       67.46      1.87 o 
   9   1   0        6.36        8.69      0.95 o 
  10   1   0       17.75       17.44      1.37 o 
  -9   2   0        0.10        0.15      0.48 o 
  -8   2   0        6.93        8.30      0.78 o 
  -7   2   0        1.46        3.72      0.48 o 
  -6   2   0      204.48      200.25      2.47 o 
  -5   2   0       30.84       38.01      0.92 o 
  -4   2   0       11.82       11.86      0.42 o 
  -3   2   0       61.38       55.45      0.99 o 
  -2   2   0       87.57      107.07      1.99 o 
  -1   2   0     4219.57     4123.69     41.27 o 
   0   2   0    11006.78     9789.33    260.05 o 
   1   2   0        3.24        6.77      0.33 o 
   2   2   0       57.74       55.71      0.86 o 
   3   2   0      490.74      516.92      3.33 o 
   4   2   0       41.55       39.91      0.62 o 
   5   2   0       47.43       46.42      0.93 o 
   6   2   0      793.57      745.91      5.96 o 
   7   2   0      679.91      632.58      6.15 o 
   8   2   0       18.46       17.36      1.19 o 
   9   2   0       24.59       25.95      1.52 o 
  10   2   0       10.43       10.26      1.15 o 
  11   2   0       10.21        9.42      1.34 o 
  -9   3   0        0.01        0.07      0.54 o 
  -8   3   0        2.28        2.04      0.49 o 
  -7   3   0       12.36       14.93      0.72 o 
  -6   3   0       28.33       30.61      0.84 o 
  -5   3   0       50.70       58.94      1.27 o 
  -4   3   0       28.76       27.32      0.76 o 
  -3   3   0      114.62      114.30      2.19 o 
  -2   3   0       26.46       33.44      1.94 o 
  -1   3   0       26.97       29.74      0.70 o 
   0   3   0     1652.02     1692.07     13.78 o 
   1   3   0     1781.80     1727.54     11.10 o 
   2   3   0       10.69       12.44      0.40 o 
   3   3   0      268.85      256.70      1.99 o 
   4   3   0      211.47      197.67      1.73 o 
   5   3   0      127.83      132.68      1.53 o 
   6   3   0       30.72       21.56      0.91 o 
   7   3   0        5.17        7.20      0.68 o 
   8   3   0       89.08       90.04      2.22 o 
   9   3   0        1.25        1.79      0.73 o 
  10   3   0      105.94      102.09      2.72 o 
  11   3   0        0.53        0.42      0.70 o 
  -8   4   0       25.76       24.86      1.59 o 
  -7   4   0      135.09      136.06      2.47 o 
  -6   4   0        0.35        0.64      0.37 o 
  -5   4   0        2.70        4.30      1.28 o 
  -4   4   0        5.95       14.52      2.48 o 
  -3   4   0       30.92       28.48      1.36 o 
  -2   4   0      188.83      213.70      1.72 o 
  -1   4   0      493.85      506.56      3.24 o 
   0   4   0     2416.52     2552.19     17.75 o 
   1   4   0      371.27      342.98      3.54 o 
   2   4   0       22.75       28.43      0.57 o 
   3   4   0        1.10        1.53      0.27 o 
   4   4   0      289.28      275.31      2.20 o 
   5   4   0      130.99      117.23      1.36 o 
   6   4   0     1563.90     1448.39      9.01 o 
   7   4   0       40.76       37.68      1.25 o 
   8   4   0        1.56        3.05      0.58 o 
   9   4   0        4.41        4.28      0.76 o 
  10   4   0       28.85       28.55      1.68 o 
  11   4   0        5.87        6.04      0.99 o 
  -8   5   0       18.64       18.65      1.58 o 
  -7   5   0       89.59       85.95      2.38 o 
  -6   5   0       73.21       77.32      3.75 o 
  -5   5   0       94.04      101.26      5.36 o 
  -4   5   0       77.33       79.82      4.77 o 
  -3   5   0      134.36      134.08      3.06 o 
  -2   5   0      103.77      106.45      1.17 o 
  -1   5   0      588.04      610.12      3.63 o 
   0   5   0       96.50       87.63      1.13 o 
   1   5   0       46.49       51.41      0.98 o 
   2   5   0        2.78        5.54      0.35 o 
   3   5   0      124.32      113.35      1.24 o 
   4   5   0      191.01      184.88      1.81 o 
   5   5   0       78.98       71.32      1.10 o 
   6   5   0       57.07       56.00      1.27 o 
   7   5   0       22.16       26.35      1.36 o 
   8   5   0       14.76       14.46      1.02 o 
   9   5   0        5.29        5.01      0.79 o 
  10   5   0        3.33        4.86      0.81 o 
  11   5   0       17.20       16.77      1.50 o 
  -4   6   0       35.84       35.34      3.40 o 
  -3   6   0       21.64       19.56      1.67 o 
  -2   6   0      498.79      496.20      3.20 o 
  -1   6   0      173.95      184.61      1.68 o 
   0   6   0      303.32      313.50      3.17 o 
   1   6   0       52.47       55.69      1.12 o 
   2   6   0      145.50      142.56      1.77 o 
   3   6   0        5.98        6.52      0.45 o 
   4   6   0       30.89       27.36      0.72 o 
   5   6   0      323.55      303.01      2.91 o 
   6   6   0      715.20      678.34      7.18 o 
   7   6   0      244.18      235.53      3.41 o 
   8   6   0       24.09       24.92      1.44 o 
   9   6   0        3.11        4.21      0.92 o 
  10   6   0       22.09       22.20      1.64 o 
  11   6   0      102.34      101.34      3.27 o 
  -2   7   0        0.34        0.94      0.33 o 
  -1   7   0      144.63      135.49      2.14 o 
   0   7   0       51.87       42.21      1.13 o 
   1   7   0       18.19        8.42      0.59 o 
   2   7   0       38.76       45.00      1.16 o 
   3   7   0       79.81       81.66      1.38 o 
   4   7   0      119.47      110.23      1.42 o 
   5   7   0      139.71      132.03      1.85 o 
   6   7   0      679.79      650.92      6.27 o 
   7   7   0      274.96      264.24      3.73 o 
   8   7   0      167.78      165.19      3.63 o 
   9   7   0       10.71       11.00      1.33 o 
  10   7   0        7.50        7.67      2.09 o 
  11   7   0        7.56        3.23      1.87 o 
  -3   8   0       17.68       24.09      1.48 o 
  -2   8   0       60.22       59.27      1.34 o 
  -1   8   0      134.07      126.93      2.48 o 
   0   8   0       12.24       11.71      1.08 o 
   1   8   0       98.76       92.05      2.35 o 
   2   8   0       11.95       12.89      0.89 o 
   3   8   0       16.52       18.21      1.24 o 
   4   8   0       25.59       23.92      0.95 o 
   5   8   0      922.38      875.35      6.74 o 
   6   8   0      347.08      329.95      5.06 o 
   7   8   0        0.10       -0.37      0.52 o 
   8   8   0        1.32        2.24      0.73 o 
   9   8   0        7.17        9.82      1.04 o 
  10   8   0        0.16        3.31      2.53 o 
  -4   9   0        1.31        1.88      0.75 o 
  -3   9   0        3.71        5.13      1.00 o 
  -2   9   0       10.76        9.59      0.88 o 
  -1   9   0        0.99        1.59      0.56 o 
   0   9   0        0.01        1.82      0.68 o 
   1   9   0       24.71       25.23      1.35 o 
   2   9   0        0.15       -0.26      0.31 o 
   3   9   0        0.91        3.13      0.80 o 
   4   9   0       79.22       74.53      2.22 o 
   5   9   0       43.41       39.84      1.67 o 
   6   9   0      125.50      121.74      2.92 o 
   7   9   0       11.52       11.06      0.96 o 
   8   9   0        8.90       11.03      1.07 o 
   9   9   0        2.73        4.33      0.88 o 
  10   9   0       47.37       48.83      2.29 o 
  -3  10   0        0.00       -0.51      0.65 o 
  -2  10   0       14.93       17.83      1.09 o 
  -1  10   0       58.00       57.49      1.72 o 
   0  10   0        8.54        8.40      1.10 o 
   1  10   0       19.06       19.70      1.92 o 
   2  10   0        2.11        2.07      1.16 o 
   3  10   0        2.56        5.36      1.01 o 
   4  10   0      331.27      332.65      9.78 o 
   5  10   0      283.18      279.26      4.84 o 
   6  10   0        0.03        3.34      0.84 o 
   7  10   0       35.05       39.94      2.82 o 
   8  10   0        0.79        0.54      0.84 o 
   9  10   0        0.57        2.45      0.95 o 
  -1  11   0       53.62       57.92      2.27 o 
   0  11   0      151.12      159.88      3.36 o 
   1  11   0       24.76       30.60      1.95 o 
   2  11   0        7.47        8.00      1.29 o 
   3  11   0        0.36        2.71      0.87 o 
   4  11   0        1.14        1.77      1.65 o 
   5  11   0       11.80       13.15      2.10 o 
   6  11   0       44.05       47.89      3.04 o 
   7  11   0       50.27       55.48      3.04 o 
   8  11   0        3.92        6.51      2.13 o 
   1  12   0       94.53       95.54      2.85 o 
   2  12   0        0.05        1.08      0.79 o 
   3  12   0       49.89       49.41      2.79 o 
   4  12   0      137.08      145.40      4.94 o 
   5  12   0       23.47       21.70      2.40 o 
   6  12   0       29.88       28.43      5.23 o 
   7  12   0        1.54        6.54      2.59 o 
  -6 -12   1        0.45       -0.67      2.05 o 
  -5 -12   1       27.69       31.79      4.38 o 
  -4 -12   1      266.38      273.21      6.94 o 
  -3 -12   1       21.61       18.74      2.67 o 
  -2 -12   1        6.83        6.19      1.01 o 
  -1 -12   1       73.45       73.72      3.13 o 
  -8 -11   1        0.40        5.31      1.69 o 
  -7 -11   1        3.75        5.66      1.60 o 
  -6 -11   1        0.43        2.31      2.27 o 
  -5 -11   1       23.63       17.31      1.57 o 
  -4 -11   1       22.42       24.86      2.10 o 
  -3 -11   1       64.22       73.07      2.84 o 
  -2 -11   1        7.94        8.00      1.14 o 
  -1 -11   1       18.66       26.06      2.11 o 
   0 -11   1        1.48        2.30      0.79 o 
   1 -11   1       23.84       24.71      1.57 o 
  -9 -10   1        2.82        1.64      1.11 o 
  -8 -10   1        1.49        1.19      0.79 o 
  -7 -10   1       19.53       21.75      1.69 o 
  -6 -10   1        3.37        3.34      1.64 o 
  -5 -10   1      374.75      389.82      7.67 o 
  -4 -10   1       90.71       88.46      3.08 o 
  -3 -10   1        2.32        6.32      1.04 o 
  -2 -10   1        4.67        4.03      0.84 o 
  -1 -10   1        2.60        4.04      0.75 o 
   0 -10   1        8.71        9.12      0.94 o 
   1 -10   1       20.87       20.35      1.44 o 
   2 -10   1       83.57       86.12      2.37 o 
   3 -10   1       54.96       50.92      2.80 o 
 -10  -9   1        0.61        2.77      1.58 o 
  -9  -9   1        0.04        2.65      0.99 o 
  -8  -9   1       18.96       20.67      1.41 o 
  -7  -9   1       44.58       47.11      1.97 o 
  -6  -9   1        5.43        4.93      0.89 o 
  -5  -9   1       19.79       22.68      1.23 o 
  -4  -9   1       22.67       32.24      1.46 o 
  -3  -9   1       27.71       33.11      1.94 o 
  -2  -9   1        1.25        2.80      0.90 o 
  -1  -9   1        0.00        1.10      0.48 o 
   0  -9   1        1.25        2.09      0.59 o 
   1  -9   1       56.55       51.32      1.44 o 
   2  -9   1       40.54       44.76      1.62 o 
   3  -9   1        8.24        8.99      1.28 o 
   4  -9   1        2.77        5.09      0.97 o 
 -10  -8   1       16.93       21.29      1.88 o 
  -9  -8   1       17.49       15.48      2.06 o 
  -8  -8   1        0.86        1.99      0.74 o 
  -7  -8   1       14.78       14.11      1.32 o 
  -6  -8   1        0.27        1.78      0.59 o 
  -5  -8   1      597.41      589.22      5.20 o 
  -4  -8   1       25.58       28.77      1.14 o 
  -3  -8   1        7.25        8.72      1.09 o 
  -2  -8   1        2.11        2.14      0.51 o 
  -1  -8   1       52.70       39.74      1.40 o 
   0  -8   1       56.27       52.99      2.35 o 
   1  -8   1      176.02      182.12      2.65 o 
   2  -8   1      190.42      197.44      3.03 o 
   3  -8   1      141.02      142.77      3.84 o 
   4  -8   1        0.00        0.48      0.49 o 
 -10  -7   1        5.63        6.51      1.30 o 
  -9  -7   1      115.03      124.16      4.55 o 
  -8  -7   1        4.90        4.57      0.79 o 
  -7  -7   1       77.85       76.53      2.01 o 
  -6  -7   1       32.97       35.77      1.37 o 
  -5  -7   1      335.51      325.54      3.15 o 
  -4  -7   1      404.12      385.27      2.95 o 
  -3  -7   1       15.22       18.52      0.74 o 
  -2  -7   1      144.60      139.84      2.09 o 
  -1  -7   1       30.63       31.11      0.98 o 
   0  -7   1        7.00       11.69      0.78 o 
   1  -7   1      184.52      179.97      2.41 o 
   2  -7   1        4.05        4.41      0.46 o 
   3  -7   1        8.23        8.94      1.05 o 
 -10  -6   1       16.16       13.99      1.55 o 
  -9  -6   1        0.00        1.99      0.87 o 
  -8  -6   1       20.80       25.27      1.74 o 
  -7  -6   1       40.06       40.53      1.49 o 
  -6  -6   1        0.01       -0.31      0.50 o 
  -5  -6   1     1769.22     1683.71     10.61 o 
  -4  -6   1      326.55      303.16      2.52 o 
  -3  -6   1      222.64      222.84      1.87 o 
  -2  -6   1      216.16      220.82      2.31 o 
  -1  -6   1       37.66       40.06      0.96 o 
   0  -6   1        7.77       11.05      0.57 o 
   1  -6   1      594.75      634.81      4.27 o 
   2  -6   1      828.90      837.57      4.72 o 
   3  -6   1        0.96        3.90      0.63 o 
   4  -6   1       28.74       28.68      2.24 o 
   5  -6   1       30.07       31.98      2.84 o 
   6  -6   1       45.29       48.38      3.23 o 
 -11  -5   1       46.03       48.50      3.47 o 
 -10  -5   1      104.94      116.53      2.66 o 
  -9  -5   1       97.99       98.44      2.30 o 
  -8  -5   1      141.47      143.81      2.61 o 
  -7  -5   1       49.69       51.28      1.25 o 
  -6  -5   1       29.92       32.78      1.04 o 
  -5  -5   1      320.02      304.43      2.74 o 
  -4  -5   1      194.20      201.98      1.93 o 
  -3  -5   1       28.54       31.02      0.64 o 
  -2  -5   1       69.21       77.62      1.04 o 
  -1  -5   1       11.48       18.01      0.60 o 
   0  -5   1      172.65      194.00      1.94 o 
   1  -5   1      261.46      255.62      2.03 o 
   2  -5   1       15.66       22.50      0.51 o 
   3  -5   1       43.59       41.12      1.80 o 
   4  -5   1        7.39        8.90      2.21 o 
   5  -5   1       26.70       28.93      4.57 o 
   6  -5   1      178.63      177.88      5.66 o 
   7  -5   1      226.14      222.09      3.89 o 
   8  -5   1        1.82        1.51      0.67 o 
 -11  -4   1        4.59        6.13      1.49 o 
 -10  -4   1       16.67       19.91      1.80 o 
  -9  -4   1       79.44       80.59      2.33 o 
  -8  -4   1        2.74        2.70      0.55 o 
  -7  -4   1        0.64       -0.23      0.45 o 
  -6  -4   1       25.59       20.75      0.82 o 
  -5  -4   1       64.86       65.37      1.09 o 
  -4  -4   1       17.44       23.82      0.65 o 
  -3  -4   1       44.66       49.90      0.87 o 
  -2  -4   1       30.54       36.92      0.65 o 
  -1  -4   1       16.30       18.71      0.57 o 
   0  -4   1       61.45       62.28      0.94 o 
   1  -4   1     5865.31     5808.19     29.60 o 
   2  -4   1      602.98      639.07      4.42 o 
   3  -4   1      123.09      120.35      2.70 o 
   4  -4   1       18.67       28.26      1.46 o 
   5  -4   1       13.40       16.49      3.03 o 
   6  -4   1       79.68       82.48      2.10 o 
   7  -4   1       64.69       64.54      2.06 o 
   8  -4   1       82.87       87.69      2.71 o 
 -11  -3   1        8.59        7.81      1.31 o 
 -10  -3   1       75.67       85.43      2.69 o 
  -9  -3   1        3.91        4.12      0.77 o 
  -8  -3   1        8.96       11.37      1.02 o 
  -7  -3   1        1.14        0.94      0.42 o 
  -6  -3   1       90.57       86.88      1.56 o 
  -5  -3   1      119.55      109.98      1.31 o 
  -4  -3   1     1146.93     1208.74      6.02 o 
  -3  -3   1      187.28      186.74      1.57 o 
  -2  -3   1      583.57      551.24      3.68 o 
  -1  -3   1      714.70      747.81      5.17 o 
   0  -3   1      255.88      278.37      2.96 o 
   1  -3   1      129.06      163.63      1.56 o 
   2  -3   1        0.78        4.43      0.23 o 
   3  -3   1       67.40       66.61      1.59 o 
   4  -3   1       14.49       16.30      0.75 o 
   5  -3   1        0.10        4.55      0.62 o 
   6  -3   1        0.55        0.84      0.47 o 
   7  -3   1       54.90       56.26      1.45 o 
   8  -3   1       59.41       61.38      1.66 o 
   9  -3   1        3.22        3.12      1.05 o 
 -10  -2   1      216.64      221.05      4.53 o 
  -9  -2   1        4.09        7.49      0.98 o 
  -8  -2   1       16.02       15.40      1.15 o 
  -7  -2   1       89.63       84.03      1.80 o 
  -6  -2   1      203.51      207.07      2.84 o 
  -5  -2   1      724.75      737.67      5.22 o 
  -4  -2   1        4.99        4.85      0.28 o 
  -3  -2   1       12.45       14.34      0.42 o 
  -2  -2   1        0.00        0.78      0.15 o 
  -1  -2   1      212.42      227.31      4.51 o 
   0  -2   1     2014.36     2041.60     18.18 o 
   1  -2   1     7495.21     6996.86     60.12 o 
   2  -2   1        1.66       25.68      0.63 o 
   3  -2   1        1.58        2.72      0.21 o 
   4  -2   1        2.21        4.13      0.32 o 
   5  -2   1       17.03       25.96      0.55 o 
   6  -2   1       44.21       41.23      1.03 o 
   7  -2   1      450.23      449.74      5.17 o 
   8  -2   1      203.51      205.52      3.40 o 
   9  -2   1       28.49       26.50      1.27 o 
 -10  -1   1       81.19       83.53      2.47 o 
  -9  -1   1        0.27        0.73      0.78 o 
  -8  -1   1       21.58       23.94      1.36 o 
  -7  -1   1        1.76        3.05      0.47 o 
  -6  -1   1        1.17        1.23      0.40 o 
  -5  -1   1       18.87       24.62      0.72 o 
  -4  -1   1        0.58        0.31      0.16 o 
  -3  -1   1      642.55      668.62      4.15 o 
  -2  -1   1     1572.33     1557.96      8.54 o 
  -1  -1   1        5.18        8.55      0.36 o 
   0  -1   1      993.95      987.97     10.04 o 
   1  -1   1     4035.56     4000.59     28.87 o 
   2  -1   1     2932.28     2873.01     34.93 o 
   3  -1   1       81.22       92.48      0.89 o 
   4  -1   1       62.36       56.92      0.72 o 
   5  -1   1      373.92      349.15      2.48 o 
   6  -1   1       89.14       99.36      2.15 o 
   7  -1   1      264.39      248.20      3.63 o 
   8  -1   1        0.17        2.52      0.59 o 
   9  -1   1        2.85        2.85      0.64 o 
  10  -1   1        0.26        1.23      0.61 o 
 -10   0   1      179.79      181.87      3.52 o 
  -9   0   1        3.16        1.65      0.65 o 
  -8   0   1       82.14       74.39      1.78 o 
  -7   0   1       15.31       14.10      0.87 o 
  -6   0   1       11.34       13.12      0.67 o 
  -5   0   1      402.97      415.31      3.28 o 
  -4   0   1      121.20      122.39      1.39 o 
  -3   0   1       41.03       48.60      0.82 o 
  -2   0   1        3.85        5.93      0.40 o 
  -1   0   1     1071.09     1044.21      7.22 o 
   0   0   1      399.45      404.24      5.70 o 
   1   0   1     1322.04     1304.46     14.05 o 
   2   0   1     4757.22     4644.27     34.39 o 
   3   0   1     1008.04      962.52      8.68 o 
   4   0   1        3.72        4.27      0.31 o 
   5   0   1        1.41        4.34      0.32 o 
   6   0   1      425.28      422.39      4.26 o 
   7   0   1      668.83      623.50      6.67 o 
   8   0   1      194.80      195.01      3.16 o 
   9   0   1        0.06        0.78      0.50 o 
  10   0   1        0.28        0.49      0.53 o 
 -10   1   1        0.37        1.37      0.60 o 
  -9   1   1        0.34        0.02      0.49 o 
  -8   1   1       10.22       10.87      0.92 o 
  -7   1   1        0.25        0.80      0.32 o 
  -6   1   1        1.10        2.60      0.45 o 
  -5   1   1        0.80        5.85      0.48 o 
  -4   1   1       10.98       10.64      0.42 o 
  -3   1   1      993.31     1015.19      5.68 o 
  -2   1   1      292.89      283.55      2.39 o 
  -1   1   1     2865.77     2627.21     39.78 o 
   0   1   1      301.15      177.50      3.42 o 
   1   1   1      571.93      559.34     10.72 o 
   2   1   1     4597.04     4422.86     65.05 o 
   3   1   1     1671.58     1742.84     16.77 o 
   4   1   1        0.49        5.28      0.37 o 
   5   1   1       81.03       75.11      1.29 o 
   6   1   1       12.33       11.71      1.11 o 
   7   1   1       21.75       24.65      1.27 o 
   8   1   1        0.98        1.96      0.72 o 
   9   1   1        1.89        2.52      0.63 o 
  10   1   1        4.03        3.34      0.75 o 
  -9   2   1        6.50        8.44      0.92 o 
  -8   2   1       15.78       16.78      0.90 o 
  -7   2   1       41.28       37.55      1.11 o 
  -6   2   1       33.31       34.26      1.00 o 
  -5   2   1      112.20      114.85      1.64 o 
  -4   2   1      299.20      315.12      2.21 o 
  -3   2   1      117.20      127.29      1.41 o 
  -2   2   1      271.73      285.29      2.25 o 
  -1   2   1      605.55      616.65      4.27 o 
   0   2   1     1541.88     1516.84     16.94 o 
   1   2   1      406.43      434.08      4.35 o 
   2   2   1      947.11      913.28      5.32 o 
   3   2   1     1331.91     1318.15      7.92 o 
   4   2   1      142.81      143.06      1.33 o 
   5   2   1       49.43       64.03      1.09 o 
   6   2   1      739.90      702.45      7.74 o 
   7   2   1      612.02      568.37      5.70 o 
   8   2   1      137.98      138.90      2.69 o 
   9   2   1       12.12       11.43      1.07 o 
  10   2   1       19.37       19.93      1.81 o 
  11   2   1        0.22        1.05      0.69 o 
  -9   3   1        6.54        7.18      0.87 o 
  -8   3   1       11.05       12.57      0.80 o 
  -7   3   1        0.00        0.46      0.32 o 
  -6   3   1        0.93        1.47      0.69 o 
  -5   3   1       81.67       80.13      1.08 o 
  -4   3   1       92.49       93.21      2.13 o 
  -3   3   1       38.97       38.50      0.78 o 
  -2   3   1      226.63      242.76      2.03 o 
  -1   3   1      117.48      110.19      1.25 o 
   0   3   1      530.68      542.31      5.20 o 
   1   3   1       17.10       20.02      0.55 o 
   2   3   1        5.85        9.11      0.39 o 
   3   3   1      173.97      189.53      1.60 o 
   4   3   1        0.86        0.86      0.21 o 
   5   3   1       71.12       59.46      1.02 o 
   6   3   1      765.69      742.24      6.49 o 
   7   3   1      341.46      330.16      3.65 o 
   8   3   1       94.72       93.97      2.24 o 
   9   3   1        2.90        4.38      0.74 o 
  10   3   1        1.38        0.52      0.63 o 
  11   3   1        0.19       -0.30      0.65 o 
  -8   4   1       54.55       52.17      1.87 o 
  -7   4   1        0.73        2.23      0.50 o 
  -6   4   1        5.20        5.51      0.54 o 
  -5   4   1        5.12        5.68      0.84 o 
  -4   4   1      205.66      209.52      5.84 o 
  -3   4   1       30.89       30.77      1.95 o 
  -2   4   1       13.56       29.42      0.59 o 
  -1   4   1      632.96      697.45      4.78 o 
   0   4   1       48.35       50.19      0.90 o 
   1   4   1        0.30       15.09      0.66 o 
   2   4   1      152.36      182.89      1.55 o 
   3   4   1      107.68      104.48      1.13 o 
   4   4   1       17.05       20.99      0.59 o 
   5   4   1        1.53        2.71      0.30 o 
   6   4   1     1843.97     1717.41     10.33 o 
   7   4   1      343.69      323.64      3.68 o 
   8   4   1       48.64       43.66      1.42 o 
   9   4   1       17.78       16.50      1.26 o 
  10   4   1        0.95        1.47      1.04 o 
  11   4   1       11.77        8.17      1.10 o 
  -7   5   1        6.53        7.70      0.77 o 
  -6   5   1       68.41       64.00      1.45 o 
  -5   5   1      605.95      617.20     14.48 o 
  -4   5   1      497.07      512.31      8.71 o 
  -3   5   1       51.84       53.78      3.48 o 
  -2   5   1        2.30        5.58      0.36 o 
  -1   5   1        6.00       10.92      0.37 o 
   0   5   1       21.93       16.75      0.56 o 
   1   5   1        4.44        6.54      0.44 o 
   2   5   1      874.76      938.35      5.49 o 
   3   5   1      144.15      141.51      1.38 o 
   4   5   1       21.95       17.64      0.64 o 
   5   5   1      500.13      484.54      3.42 o 
   6   5   1       19.54       20.84      0.85 o 
   7   5   1      124.49      119.51      1.86 o 
   8   5   1       24.94       25.49      1.47 o 
   9   5   1        2.21        2.62      0.72 o 
  10   5   1        6.24        6.45      0.85 o 
  11   5   1        2.55        1.80      0.78 o 
  -7   6   1       11.88       14.02      0.83 o 
  -2   6   1       51.13       46.83      0.93 o 
  -1   6   1       11.07       15.02      0.53 o 
   0   6   1       63.36       74.80      1.83 o 
   1   6   1       16.27       13.74      0.62 o 
   2   6   1       13.27       28.14      0.79 o 
   3   6   1       76.53       77.46      1.21 o 
   4   6   1       96.61      103.50      1.31 o 
   5   6   1      162.47      144.15      1.87 o 
   6   6   1     1666.61     1595.04     13.29 o 
   7   6   1      212.65      217.36      2.95 o 
   8   6   1      171.35      165.28      3.43 o 
   9   6   1        9.61       10.82      1.11 o 
  10   6   1        0.11        1.23      0.88 o 
  11   6   1       25.74       26.83      1.84 o 
  -2   7   1        4.98        5.59      0.57 o 
  -1   7   1       60.62       55.60      1.61 o 
   0   7   1        0.60        3.49      0.46 o 
   1   7   1       35.92       35.78      1.08 o 
   2   7   1       56.40       75.60      1.48 o 
   3   7   1      144.80      136.59      1.78 o 
   4   7   1        2.79        3.73      0.37 o 
   5   7   1       18.08       19.07      0.81 o 
   6   7   1       16.00       20.78      1.18 o 
   7   7   1       25.90       25.09      1.30 o 
   8   7   1       42.57       46.25      2.27 o 
   9   7   1       21.83       19.55      1.85 o 
  10   7   1       36.81       40.24      2.28 o 
  11   7   1        5.97        5.88      1.48 o 
  -4   8   1        0.90        1.44      0.53 o 
  -3   8   1       29.45       32.14      1.67 o 
  -2   8   1       18.93       19.12      0.97 o 
  -1   8   1        4.73        4.97      1.21 o 
   0   8   1      177.75      170.13      3.54 o 
   1   8   1       55.25       54.82      1.80 o 
   2   8   1        0.79        8.50      1.18 o 
   3   8   1       84.75       67.09      2.21 o 
   4   8   1       37.05       36.55      1.44 o 
   5   8   1      369.83      359.57      3.71 o 
   6   8   1        8.36       11.72      0.93 o 
   7   8   1       25.12       27.50      2.09 o 
   8   8   1       39.58       36.97      1.54 o 
   9   8   1        7.71        7.80      0.96 o 
  10   8   1        8.24       13.05      2.15 o 
  -4   9   1       39.83       43.43      2.06 o 
  -3   9   1        0.07        2.11      0.79 o 
  -2   9   1        0.28        0.70      0.32 o 
  -1   9   1       14.66       11.73      1.10 o 
   0   9   1        7.30       11.74      1.17 o 
   1   9   1      173.16      164.73      3.92 o 
   2   9   1       12.73       10.34      1.06 o 
   3   9   1        0.05        4.11      0.76 o 
   4   9   1       44.36       41.66      1.71 o 
   5   9   1       37.51       40.04      1.32 o 
   6   9   1       13.57       16.96      1.31 o 
   7   9   1       23.02       25.95      1.75 o 
   8   9   1       12.49       12.56      1.10 o 
   9   9   1        2.03        2.30      0.97 o 
  10   9   1        0.36        1.16      1.39 o 
  -3  10   1       10.21       13.13      1.62 o 
  -2  10   1       27.14       27.25      1.28 o 
  -1  10   1       18.71       17.88      1.33 o 
   0  10   1        0.04        3.74      0.82 o 
   1  10   1       15.72       21.56      2.42 o 
   2  10   1        2.13        2.35      0.87 o 
   3  10   1       52.17       53.41      2.52 o 
   4  10   1       35.19       42.34      5.89 o 
   5  10   1       63.65       61.92      2.57 o 
   6  10   1       77.25       82.01      2.37 o 
   7  10   1        1.36        1.80      0.78 o 
   8  10   1        0.25        2.92      0.92 o 
   9  10   1        3.73        3.32      0.84 o 
  -1  11   1        3.35        2.52      0.56 o 
   0  11   1        0.23       -0.22      0.52 o 
   1  11   1       87.22       92.98      3.94 o 
   2  11   1       10.34       10.16      2.10 o 
   3  11   1       60.49       65.80      4.05 o 
   4  11   1        0.55        2.75      1.40 o 
   5  11   1       81.74       79.42      2.91 o 
   6  11   1       80.89       81.80      3.81 o 
   7  11   1        0.19        4.68      2.41 o 
   8  11   1        0.03        4.06      0.84 o 
   1  12   1      101.17      103.13      3.66 o 
   2  12   1       83.96       87.17      3.51 o 
   3  12   1      137.91      131.26      4.46 o 
   4  12   1       50.48       53.67      3.18 o 
   5  12   1        9.97        9.39      1.62 o 
   6  12   1        4.37        5.90      1.58 o 
   7  12   1        1.44       -0.61      2.10 o 
  -5 -12   2       12.69       12.55      1.54 o 
  -4 -12   2       76.32       77.44      3.00 o 
  -3 -12   2       15.09       16.50      1.65 o 
  -2 -12   2        1.25        1.58      0.88 o 
  -7 -11   2        9.08        9.74      2.74 o 
  -6 -11   2        3.70        3.77      2.39 o 
  -5 -11   2       16.63       16.11      1.34 o 
  -4 -11   2      155.17      161.32      3.79 o 
  -3 -11   2        0.02        2.18      0.82 o 
  -2 -11   2       49.78       47.97      1.92 o 
  -1 -11   2       28.68       34.45      1.82 o 
   0 -11   2        0.30        0.61      0.64 o 
   1 -11   2       10.35       14.02      1.44 o 
  -8 -10   2        0.28        1.07      0.95 o 
  -7 -10   2       41.20       43.78      2.04 o 
  -6 -10   2        3.21        9.59      1.80 o 
  -5 -10   2       12.01       14.48      1.24 o 
  -4 -10   2      243.57      244.89      5.28 o 
  -3 -10   2       16.11       13.53      1.43 o 
  -2 -10   2        2.50        2.27      0.60 o 
  -1 -10   2        0.04        0.76      0.56 o 
   0 -10   2        8.88        8.11      1.05 o 
   1 -10   2        0.09        0.93      0.52 o 
   2 -10   2      107.12       97.60      2.68 o 
   3 -10   2      117.96      116.34      4.38 o 
  -9  -9   2      116.43      119.03      2.81 o 
  -8  -9   2       38.51       40.58      2.28 o 
  -7  -9   2        4.52        6.39      0.86 o 
  -6  -9   2       13.21       17.11      1.69 o 
  -5  -9   2        5.14        5.79      0.71 o 
  -4  -9   2      305.67      298.70      4.33 o 
  -3  -9   2       68.58       70.19      2.36 o 
  -2  -9   2        7.66        7.04      0.86 o 
  -1  -9   2        1.73        2.34      0.49 o 
   0  -9   2        3.80        4.66      0.82 o 
   1  -9   2       12.21       11.71      1.09 o 
   2  -9   2       35.91       40.29      2.02 o 
   3  -9   2        3.13        3.16      0.97 o 
   4  -9   2        0.11       -0.24      0.63 o 
 -10  -8   2       27.95       31.80      4.71 o 
  -9  -8   2        0.77        1.65      0.88 o 
  -8  -8   2      214.71      218.14      3.67 o 
  -7  -8   2        8.67        8.93      0.98 o 
  -6  -8   2       16.39       14.82      1.09 o 
  -5  -8   2        1.98        1.49      0.38 o 
  -4  -8   2        0.13        3.11      0.61 o 
  -3  -8   2       16.40       22.46      1.17 o 
  -2  -8   2        0.06        1.75      0.50 o 
  -1  -8   2        6.84        8.30      0.81 o 
   0  -8   2       37.77       43.83      1.27 o 
   1  -8   2       13.09       13.11      0.92 o 
   2  -8   2      574.17      550.48      5.73 o 
   3  -8   2       18.09       21.54      0.86 o 
   4  -8   2        0.47        0.61      0.55 o 
 -10  -7   2       14.91       14.94      1.71 o 
  -9  -7   2       78.02       78.54      2.70 o 
  -8  -7   2       12.93       11.53      1.44 o 
  -7  -7   2       35.66       35.83      1.50 o 
  -6  -7   2      120.92      115.80      2.37 o 
  -5  -7   2       13.81       12.71      0.82 o 
  -4  -7   2      662.09      632.35      4.19 o 
  -3  -7   2      359.97      341.48      3.38 o 
  -2  -7   2       91.67       90.03      2.13 o 
  -1  -7   2       12.53       14.49      0.91 o 
   0  -7   2      115.29      115.74      2.22 o 
   1  -7   2        4.19        4.03      0.43 o 
   2  -7   2       46.34       40.21      1.20 o 
   3  -7   2       64.62       60.61      1.32 o 
   4  -7   2       57.82       59.18      1.68 o 
   5  -7   2        4.51        6.98      1.53 o 
 -10  -6   2        2.73        5.90      1.15 o 
  -9  -6   2       21.19       29.87      2.39 o 
  -8  -6   2      182.46      178.37      3.79 o 
  -7  -6   2       60.28       56.90      1.73 o 
  -6  -6   2       27.00       29.76      1.44 o 
  -5  -6   2      423.55      411.78      4.09 o 
  -4  -6   2       44.78       43.16      0.92 o 
  -3  -6   2      385.96      381.70      2.73 o 
  -2  -6   2      238.23      214.12      2.29 o 
  -1  -6   2      372.19      346.22      3.47 o 
   0  -6   2        3.65        7.28      0.53 o 
   1  -6   2       54.20       57.30      1.18 o 
   2  -6   2      410.95      417.30      4.31 o 
   3  -6   2        4.22       13.69      0.50 o 
   4  -6   2        1.53        4.10      1.17 o 
   5  -6   2        2.03        1.82      1.08 o 
   6  -6   2        5.14        7.09      1.76 o 
   7  -6   2        1.33        4.13      2.29 o 
 -10  -5   2        0.02       -0.28      0.63 o 
  -9  -5   2       25.53       25.22      1.37 o 
  -8  -5   2       42.02       41.89      1.64 o 
  -7  -5   2       10.76       10.73      0.71 o 
  -6  -5   2        0.00       -0.21      0.35 o 
  -5  -5   2       23.93       20.77      0.88 o 
  -4  -5   2        6.48        8.64      0.51 o 
  -3  -5   2      100.78       99.97      1.22 o 
  -2  -5   2      102.83      138.71      1.56 o 
  -1  -5   2        7.43       11.34      0.57 o 
   0  -5   2      243.25      241.11      2.29 o 
   1  -5   2       38.96       38.82      0.61 o 
   2  -5   2      101.97      106.40      1.22 o 
   3  -5   2       25.34       28.44      0.72 o 
   4  -5   2       29.79       35.44      3.46 o 
   5  -5   2        0.62        1.85      1.68 o 
   6  -5   2       63.88       65.17      3.61 o 
   7  -5   2       19.35       17.75      2.36 o 
   8  -5   2        2.64        3.56      0.80 o 
 -10  -4   2       13.96       13.05      1.31 o 
  -9  -4   2      265.42      282.33      4.46 o 
  -8  -4   2        1.50        2.46      0.57 o 
  -7  -4   2       62.33       58.34      1.56 o 
  -6  -4   2       65.46       64.31      1.31 o 
  -5  -4   2       64.54       60.25      1.06 o 
  -4  -4   2      188.32      177.98      1.76 o 
  -3  -4   2       75.01       88.85      1.19 o 
  -2  -4   2        7.59       16.78      0.46 o 
  -1  -4   2      180.63      181.40      1.99 o 
   0  -4   2       75.58       65.90      0.91 o 
   1  -4   2      422.31      497.60      2.76 o 
   2  -4   2       32.59       39.55      0.77 o 
   3  -4   2      316.20      328.60      2.92 o 
   4  -4   2        2.63        6.11      0.34 o 
   5  -4   2       31.72       31.36      3.42 o 
   6  -4   2       37.86       36.85      1.76 o 
   7  -4   2       15.89       13.95      1.12 o 
   8  -4   2      356.92      360.40      5.94 o 
 -10  -3   2       69.15       72.08      2.38 o 
  -9  -3   2        0.08        1.77      0.98 o 
  -8  -3   2       11.02       10.74      1.09 o 
  -7  -3   2        0.09        0.51      0.35 o 
  -6  -3   2        4.30        4.94      0.52 o 
  -5  -3   2        4.59        7.98      0.45 o 
  -4  -3   2      250.98      264.42      1.86 o 
  -3  -3   2      270.33      315.52      2.16 o 
  -2  -3   2     1494.08     1561.42     10.06 o 
  -1  -3   2      102.65      115.03      1.30 o 
   0  -3   2      304.04      292.84      2.30 o 
   1  -3   2       41.72       58.46      0.70 o 
   2  -3   2      582.28      626.51      5.50 o 
   3  -3   2      957.78      942.77      6.38 o 
   4  -3   2       67.01       63.16      1.00 o 
   5  -3   2        0.37        4.14      0.56 o 
   6  -3   2       63.55       62.58      2.00 o 
   7  -3   2       50.41       55.55      1.46 o 
   8  -3   2       18.45       18.35      1.63 o 
   9  -3   2        0.05        0.81      0.59 o 
 -10  -2   2       75.74       80.08      2.47 o 
  -9  -2   2       15.76       18.28      1.37 o 
  -8  -2   2       62.42       64.39      1.75 o 
  -7  -2   2       24.69       17.96      0.99 o 
  -6  -2   2        2.01        1.64      0.38 o 
  -5  -2   2      174.86      165.19      1.83 o 
  -4  -2   2        0.01        0.05      0.13 o 
  -3  -2   2      326.32      325.99      2.56 o 
  -2  -2   2      266.03      270.19      1.86 o 
  -1  -2   2     1245.12     1192.99      6.40 o 
   0  -2   2       38.57       39.91      0.64 o 
   1  -2   2      585.37      650.00      4.86 o 
   2  -2   2      124.74      137.35      1.33 o 
   3  -2   2      862.46      849.31      5.60 o 
   4  -2   2      207.04      204.08      1.48 o 
   5  -2   2        0.02        5.50      0.35 o 
   6  -2   2        1.79        1.01      0.34 o 
   7  -2   2       52.07       60.28      1.64 o 
   8  -2   2      387.94      373.13      4.88 o 
   9  -2   2       14.89       14.68      1.17 o 
 -10  -1   2      104.40      104.45      2.77 o 
  -9  -1   2      282.08      276.14      3.90 o 
  -8  -1   2      395.15      382.29      5.17 o 
  -7  -1   2       54.08       53.18      1.45 o 
  -6  -1   2       36.32       37.87      1.14 o 
  -5  -1   2       13.42       14.52      0.64 o 
  -4  -1   2       69.47       75.27      1.14 o 
  -3  -1   2     2026.26     2153.39     11.28 o 
  -2  -1   2      315.31      290.60      2.16 o 
  -1  -1   2       28.75       29.69      0.89 o 
   0  -1   2     1097.04     1053.92      7.40 o 
   1  -1   2     2683.31     2611.87     21.57 o 
   2  -1   2      285.98      308.85      3.25 o 
   3  -1   2       15.09       25.80      0.54 o 
   4  -1   2      112.66      138.04      1.54 o 
   5  -1   2        5.61       12.64      0.49 o 
   6  -1   2      201.85      199.10      2.94 o 
   7  -1   2      149.38      144.88      2.69 o 
   8  -1   2       60.33       62.57      1.89 o 
   9  -1   2       59.27       59.86      1.84 o 
  10  -1   2        1.30        1.73      0.58 o 
 -10   0   2        9.49       10.85      1.18 o 
  -9   0   2       11.81       15.13      1.22 o 
  -8   0   2        2.10        1.12      0.41 o 
  -7   0   2      152.56      133.51      2.23 o 
  -6   0   2        8.36       10.53      0.71 o 
  -5   0   2        0.37        0.73      0.24 o 
  -4   0   2       13.21       18.88      0.61 o 
  -3   0   2     1939.58     1922.63      9.97 o 
  -2   0   2      365.06      369.54      2.81 o 
  -1   0   2      153.88      140.16      1.20 o 
   0   0   2        0.27        4.94      0.32 o 
   1   0   2     1020.11     1056.34     12.44 o 
   2   0   2     5526.24     5637.31     46.91 o 
   3   0   2     2490.83     2547.83     18.37 o 
   4   0   2      189.79      189.40      3.69 o 
   5   0   2       67.31       82.53      1.39 o 
   6   0   2       22.74       21.46      0.99 o 
   7   0   2      318.79      295.02      5.22 o 
   8   0   2      396.92      396.79      5.28 o 
   9   0   2       21.34       21.78      1.31 o 
  10   0   2       14.26       15.71      1.27 o 
  -9   1   2        5.84        4.36      0.65 o 
  -8   1   2       18.76       20.22      1.51 o 
  -7   1   2        7.24        7.07      0.69 o 
  -6   1   2       30.58       31.33      1.05 o 
  -5   1   2      150.23      145.38      1.91 o 
  -4   1   2     1067.49     1113.36      5.77 o 
  -3   1   2       67.84       69.39      0.92 o 
  -2   1   2      449.28      447.25      4.67 o 
  -1   1   2     1052.80     1051.02      6.82 o 
   0   1   2      700.69      699.70      6.09 o 
   1   1   2      337.03      353.37      4.34 o 
   2   1   2      224.54      256.60      2.98 o 
   3   1   2     1142.32     1190.01     11.96 o 
   4   1   2       80.81      100.26      1.36 o 
   5   1   2      384.35      388.53      3.62 o 
   6   1   2      214.77      208.28      3.16 o 
   7   1   2        3.27        4.35      0.59 o 
   8   1   2       51.55       49.45      1.94 o 
   9   1   2       30.15       30.66      1.55 o 
  10   1   2        1.27        0.80      0.64 o 
  11   1   2        4.59        7.78      1.18 o 
  -9   2   2        0.41        0.22      0.41 o 
  -8   2   2       81.78       76.29      1.76 o 
  -7   2   2       19.41       18.29      0.87 o 
  -6   2   2       17.26       16.82      0.74 o 
  -5   2   2       62.71       65.84      1.29 o 
  -4   2   2       62.28       68.79      0.96 o 
  -3   2   2      334.68      344.94      2.29 o 
  -2   2   2       24.63       25.27      0.55 o 
  -1   2   2      378.74      366.14      3.46 o 
   0   2   2     1116.07     1034.39      8.89 o 
   1   2   2      103.91       98.54      2.84 o 
   2   2   2      113.72      105.02      1.07 o 
   3   2   2       97.52      111.43      1.35 o 
   4   2   2      723.95      755.56      4.94 o 
   5   2   2        1.48        1.19      0.27 o 
   6   2   2       24.16       30.86      1.12 o 
   7   2   2      659.76      615.17      6.00 o 
   8   2   2        7.98       11.00      0.96 o 
   9   2   2        0.59        0.16      0.62 o 
  10   2   2        0.05        1.50      0.65 o 
  11   2   2        7.97        9.48      1.17 o 
  -8   3   2        0.71        2.76      0.56 o 
  -7   3   2       29.24       26.67      1.13 o 
  -6   3   2       15.63       15.39      0.69 o 
  -5   3   2       34.78       30.90      0.99 o 
  -4   3   2      472.73      463.78      3.40 o 
  -3   3   2       68.28       78.74      1.16 o 
  -2   3   2       94.02      116.77      1.28 o 
  -1   3   2       75.95       77.37      1.11 o 
   0   3   2        1.18        3.10      0.39 o 
   1   3   2      743.62      723.44      5.54 o 
   2   3   2       73.76       75.28      1.09 o 
   3   3   2       71.09       92.21      1.15 o 
   4   3   2      125.08      108.00      1.80 o 
   5   3   2      133.12      140.89      1.63 o 
   6   3   2        0.31        2.66      0.43 o 
   7   3   2      107.58      106.10      1.95 o 
   8   3   2       98.61       97.25      2.29 o 
   9   3   2        0.72        4.07      0.74 o 
  10   3   2       28.83       26.30      1.64 o 
  11   3   2       16.70       16.75      1.43 o 
  -8   4   2        4.03        6.49      0.91 o 
  -7   4   2       10.48       14.51      0.73 o 
  -6   4   2       44.08       43.72      1.08 o 
  -5   4   2       11.11       12.45      1.45 o 
  -4   4   2      445.46      465.31      4.30 o 
  -3   4   2        6.70        5.41      0.40 o 
  -2   4   2      354.67      355.85      2.99 o 
  -1   4   2      443.27      441.44      3.26 o 
   0   4   2      165.95      164.16      1.87 o 
   1   4   2     2016.79     2071.54     22.81 o 
   2   4   2      536.63      629.44      3.93 o 
   3   4   2      305.47      370.51      2.66 o 
   4   4   2      165.54      184.34      1.75 o 
   5   4   2       16.09       16.05      0.57 o 
   6   4   2       88.93       77.97      1.38 o 
   7   4   2       15.64       17.50      0.95 o 
   8   4   2        4.17        3.73      0.58 o 
   9   4   2       77.51       76.08      2.19 o 
  10   4   2        9.15        9.81      1.08 o 
  11   4   2        3.09        2.35      0.98 o 
  -7   5   2        1.08        0.98      0.53 o 
  -6   5   2        0.34        0.95      0.43 o 
  -5   5   2        8.83        9.94      1.57 o 
  -3   5   2        0.58        1.05      0.78 o 
  -2   5   2      161.75      156.24      2.02 o 
  -1   5   2       50.77       51.45      1.02 o 
   0   5   2        0.00        0.51      0.23 o 
   1   5   2       64.22       80.16      1.50 o 
   2   5   2        2.20       13.91      0.49 o 
   3   5   2      324.21      333.03      2.52 o 
   4   5   2       42.91       46.59      0.83 o 
   5   5   2       34.11       37.05      1.24 o 
   6   5   2        8.99        9.17      0.67 o 
   7   5   2       10.73       10.71      0.71 o 
   8   5   2      263.84      263.36      3.51 o 
   9   5   2       55.26       55.72      1.72 o 
  10   5   2        5.00        5.46      0.80 o 
  11   5   2       31.19       35.53      1.89 o 
  -7   6   2        0.46        2.40      1.00 o 
  -6   6   2        0.86        2.13      0.57 o 
  -5   6   2      146.98      157.52      3.83 o 
  -3   6   2       62.41       59.97      1.20 o 
  -2   6   2      599.91      598.32      5.44 o 
  -1   6   2       10.40       15.11      0.98 o 
   0   6   2       23.43       21.11      0.83 o 
   1   6   2       38.58       45.54      1.29 o 
   2   6   2        3.23        8.50      0.60 o 
   3   6   2      152.41      160.82      1.81 o 
   4   6   2      254.89      244.26      2.17 o 
   5   6   2       54.94       50.74      1.15 o 
   6   6   2       43.02       38.94      1.35 o 
   7   6   2       17.46       20.59      1.02 o 
   8   6   2       69.41       67.95      1.62 o 
   9   6   2       72.74       69.87      2.16 o 
  10   6   2       18.45       16.98      1.45 o 
  11   6   2        0.01        1.15      1.04 o 
  -4   7   2        2.31        3.60      0.67 o 
  -3   7   2        0.79        3.71      0.68 o 
  -2   7   2        6.55        7.22      0.67 o 
  -1   7   2        8.16       16.27      0.94 o 
   0   7   2       68.57       63.32      1.89 o 
   1   7   2      116.32      110.37      2.35 o 
   2   7   2      303.81      336.90      4.74 o 
   3   7   2        1.70        4.77      0.52 o 
   4   7   2      105.85       95.91      1.66 o 
   5   7   2      119.50      123.69      1.79 o 
   6   7   2      247.85      229.93      3.18 o 
   7   7   2       12.65       12.41      1.02 o 
   8   7   2      201.10      196.83      3.21 o 
   9   7   2      155.33      147.88      4.28 o 
  10   7   2      103.30       93.42      3.00 o 
  11   7   2       32.21       34.26      4.29 o 
  -4   8   2        9.16        8.85      1.10 o 
  -3   8   2        1.83        5.46      0.96 o 
  -2   8   2       84.25       83.39      2.03 o 
  -1   8   2       22.86       24.57      1.23 o 
   0   8   2       13.72       14.94      1.13 o 
   1   8   2        7.44        4.20      0.76 o 
   2   8   2      804.17      741.91     10.05 o 
   3   8   2       60.48       46.47      2.06 o 
   4   8   2      177.61      161.05      2.47 o 
   5   8   2        7.88        7.96      0.74 o 
   6   8   2        6.19        6.85      0.68 o 
   7   8   2       28.50       31.01      1.36 o 
   8   8   2       62.11       61.85      1.90 o 
   9   8   2       18.79       18.47      1.60 o 
  10   8   2        3.43        5.28      1.10 o 
  11   8   2       17.28       24.81      4.00 o 
  -4   9   2       14.57       17.50      1.45 o 
  -3   9   2        9.61       11.40      1.45 o 
  -2   9   2       81.38       85.21      2.18 o 
  -1   9   2        2.00        1.12      0.51 o 
   0   9   2       25.07       29.15      1.57 o 
   1   9   2       83.34       93.13      2.89 o 
   2   9   2       24.94       28.46      3.34 o 
   3   9   2       53.75       59.33      2.48 o 
   4   9   2       17.41       18.66      1.37 o 
   5   9   2       21.28       21.69      1.11 o 
   6   9   2       15.30       16.42      1.25 o 
   7   9   2       21.71       20.26      1.29 o 
   8   9   2       99.64      110.49      2.68 o 
   9   9   2        1.22        3.05      0.78 o 
  10   9   2       20.09       18.80      2.52 o 
  -3  10   2        1.31        1.57      0.95 o 
  -2  10   2       68.16       71.94      1.60 o 
  -1  10   2       25.48       22.52      1.41 o 
   0  10   2        0.88        3.35      1.23 o 
   1  10   2       58.15       59.75      2.53 o 
   2  10   2      168.69      164.95      4.34 o 
   3  10   2       29.80       29.33      3.35 o 
   4  10   2       76.26       66.70      2.93 o 
   5  10   2       51.53       51.07      2.54 o 
   6  10   2        4.82        5.56      1.95 o 
   7  10   2       34.83       38.14      1.96 o 
   8  10   2        1.93        4.00      1.22 o 
   9  10   2        2.97        3.51      0.83 o 
  -1  11   2        5.94        5.13      0.88 o 
   0  11   2       29.22       27.87      1.74 o 
   1  11   2      105.13      108.27      3.55 o 
   2  11   2       74.78       77.24      3.13 o 
   3  11   2       83.26       91.21      3.50 o 
   4  11   2       50.81       53.86      2.86 o 
   5  11   2        0.49        1.59      0.89 o 
   6  11   2        0.24        0.27      0.75 o 
   7  11   2        0.02       -0.71      1.97 o 
   8  11   2      189.07      203.60      8.25 o 
   9  11   2       77.31       94.33      4.04 o 
   1  12   2        3.10        2.88      1.29 o 
   2  12   2      182.24      186.06      6.02 o 
   3  12   2       32.04       35.45      2.62 o 
   4  12   2       56.96       60.96      4.31 o 
   5  12   2       63.02       58.63      3.19 o 
   6  12   2       44.64       44.93      2.42 o 
   7  12   2        9.55       11.13      3.06 o 
  -4 -12   3        5.14        2.96      1.10 o 
  -3 -12   3        6.37        4.74      1.28 o 
  -7 -11   3       21.54       20.60      2.68 o 
  -6 -11   3        3.55        0.69      1.63 o 
  -5 -11   3       14.45       12.73      1.31 o 
  -4 -11   3       22.55       21.66      1.94 o 
  -3 -11   3       41.49       39.99      3.82 o 
  -2 -11   3        0.09       -0.93      0.55 o 
  -1 -11   3       39.05       39.77      2.32 o 
   0 -11   3       12.48       10.49      1.39 o 
   1 -11   3       29.90       30.84      1.84 o 
  -8 -10   3       51.60       56.40      2.41 o 
  -7 -10   3       47.42       52.82      2.29 o 
  -6 -10   3       18.20       17.27      2.48 o 
  -5 -10   3        3.16        2.84      0.65 o 
  -4 -10   3        6.40        7.95      0.96 o 
  -3 -10   3       31.17       32.03      1.55 o 
  -2 -10   3      153.01      163.01      3.43 o 
  -1 -10   3       31.33       32.08      1.77 o 
   0 -10   3       21.66       24.13      1.50 o 
   1 -10   3       20.99       24.51      1.70 o 
   2 -10   3        5.52        3.34      0.73 o 
  -9  -9   3       46.88       47.31      2.00 o 
  -8  -9   3       88.57       97.56      2.52 o 
  -7  -9   3        8.47        8.87      1.18 o 
  -6  -9   3        4.58        7.03      1.07 o 
  -5  -9   3       27.49       30.11      1.47 o 
  -4  -9   3        9.85       10.64      0.99 o 
  -3  -9   3       32.59       38.30      1.75 o 
  -2  -9   3       31.11       35.89      3.00 o 
  -1  -9   3       65.10       61.64      2.06 o 
   0  -9   3       18.81       21.37      1.20 o 
   1  -9   3       36.53       37.78      1.60 o 
   2  -9   3        1.50        2.16      0.75 o 
   3  -9   3       76.27       72.24      1.77 o 
   4  -9   3        1.31        1.38      0.75 o 
  -9  -8   3        1.88        3.94      0.99 o 
  -8  -8   3      109.32      117.81      2.72 o 
  -7  -8   3        0.02       -0.83      0.54 o 
  -6  -8   3        6.22       10.31      0.99 o 
  -5  -8   3       13.45       11.14      0.85 o 
  -4  -8   3        5.35        6.13      0.71 o 
  -3  -8   3        1.97        7.45      0.92 o 
  -2  -8   3      122.13      121.61      2.41 o 
  -1  -8   3        0.77        2.98      0.61 o 
   0  -8   3      115.75      111.62      2.44 o 
   1  -8   3       10.46        8.24      0.80 o 
   2  -8   3        3.06       11.18      0.81 o 
   3  -8   3       20.11       20.83      0.90 o 
   4  -8   3        0.26        0.79      0.44 o 
   5  -8   3        0.44        1.88      0.70 o 
 -10  -7   3        0.02       -0.31      1.02 o 
  -9  -7   3        7.66        7.92      1.19 o 
  -8  -7   3       32.66       34.56      1.81 o 
  -7  -7   3        0.25        1.54      0.70 o 
  -6  -7   3       47.80       49.01      1.63 o 
  -5  -7   3        5.36        5.76      0.59 o 
  -4  -7   3       81.72       77.10      1.30 o 
  -3  -7   3       61.02       68.47      2.13 o 
  -2  -7   3       67.79       68.85      1.71 o 
  -1  -7   3      738.94      711.83     10.88 o 
   0  -7   3        5.70       12.08      0.84 o 
   1  -7   3       40.78       39.07      1.61 o 
   2  -7   3      103.42      101.36      2.05 o 
   3  -7   3      171.81      167.15      2.56 o 
   4  -7   3      149.08      151.22      2.58 o 
   5  -7   3       13.84       14.47      1.88 o 
   6  -7   3       22.49       20.19      2.48 o 
 -10  -6   3        2.62        3.96      1.01 o 
  -9  -6   3      100.46      102.73      3.09 o 
  -8  -6   3       23.16       31.35      1.88 o 
  -7  -6   3        7.57        8.07      0.95 o 
  -6  -6   3       81.47       75.24      1.93 o 
  -5  -6   3       33.92       43.32      1.43 o 
  -4  -6   3        4.51        5.41      0.41 o 
  -3  -6   3      309.51      290.97      2.25 o 
  -2  -6   3      842.64      819.06      5.62 o 
  -1  -6   3        2.20        0.91      0.29 o 
   0  -6   3       67.81       74.27      1.60 o 
   1  -6   3        8.85       12.04      0.78 o 
   2  -6   3       22.89       25.65      1.00 o 
   3  -6   3       12.48       16.30      0.76 o 
   4  -6   3        8.56        9.71      1.06 o 
   5  -6   3       16.88       18.84      1.03 o 
   6  -6   3        0.15        0.01      0.57 o 
   7  -6   3       52.53       50.50      1.73 o 
 -10  -5   3       16.88       17.44      1.29 o 
  -9  -5   3      107.25      110.13      2.52 o 
  -8  -5   3      139.71      135.34      2.61 o 
  -7  -5   3       92.66       88.03      1.97 o 
  -6  -5   3        9.23       11.63      0.76 o 
  -5  -5   3        1.70        4.58      0.68 o 
  -4  -5   3       12.51       11.81      0.55 o 
  -3  -5   3        0.40        1.63      0.24 o 
  -2  -5   3      970.72      907.25      5.37 o 
  -1  -5   3       37.23       36.36      0.76 o 
   0  -5   3        8.15       15.33      0.51 o 
   1  -5   3        2.86       11.34      0.44 o 
   2  -5   3      301.25      303.00      3.45 o 
   3  -5   3        0.17        5.43      0.40 o 
   4  -5   3       53.30       59.85      1.02 o 
   5  -5   3        0.70        0.53      0.37 o 
   6  -5   3        4.63        7.43      0.84 o 
   7  -5   3        3.56        3.54      0.76 o 
   8  -5   3      115.79      115.84      3.14 o 
 -10  -4   3       10.16       10.69      1.22 o 
  -9  -4   3       65.10       67.88      2.37 o 
  -8  -4   3       52.49       48.33      1.56 o 
  -7  -4   3        0.34        1.12      0.42 o 
  -6  -4   3       39.77       36.56      0.98 o 
  -5  -4   3        3.94        4.21      0.40 o 
  -4  -4   3        0.00        1.59      0.27 o 
  -3  -4   3       14.86       15.56      0.59 o 
  -2  -4   3     1109.24     1135.64      5.50 o 
  -1  -4   3      235.50      256.89      2.14 o 
   0  -4   3       24.04       31.97      0.81 o 
   1  -4   3       92.45      102.70      1.01 o 
   2  -4   3       45.58       52.25      0.75 o 
   3  -4   3      125.22      139.53      1.31 o 
   4  -4   3       72.24       81.70      1.06 o 
   5  -4   3       13.38       13.14      0.51 o 
   6  -4   3       32.05       29.98      0.95 o 
   7  -4   3        1.82        3.19      0.73 o 
   8  -4   3        4.30        2.19      1.23 o 
 -10  -3   3        8.20        8.19      1.13 o 
  -9  -3   3        0.66        1.19      0.63 o 
  -8  -3   3        6.46        6.20      0.78 o 
  -7  -3   3       66.33       68.40      1.58 o 
  -6  -3   3       48.67       36.87      1.14 o 
  -5  -3   3        7.78        9.33      0.74 o 
  -4  -3   3        0.23        0.97      0.19 o 
  -3  -3   3      645.94      704.02      3.84 o 
  -2  -3   3       20.90       30.23      0.59 o 
  -1  -3   3       52.48       53.27      0.81 o 
   0  -3   3      507.70      509.26      4.17 o 
   1  -3   3      143.34      164.59      1.43 o 
   2  -3   3       84.11      105.76      1.05 o 
   3  -3   3      158.19      171.54      1.54 o 
   4  -3   3        0.07        1.78      0.16 o 
   5  -3   3      305.93      305.58      3.00 o 
   6  -3   3       51.89       51.62      1.34 o 
   7  -3   3       16.85       20.29      0.98 o 
   8  -3   3        0.24        0.97      0.51 o 
   9  -3   3       34.81       34.95      1.39 o 
 -10  -2   3       32.30       30.33      1.78 o 
  -9  -2   3      106.17      105.95      2.45 o 
  -8  -2   3      207.42      197.50      3.13 o 
  -7  -2   3      134.68      121.95      2.28 o 
  -6  -2   3       11.76       12.17      0.83 o 
  -5  -2   3       23.28       19.91      0.73 o 
  -4  -2   3      393.12      406.00      2.66 o 
  -3  -2   3      152.29      158.15      1.53 o 
  -2  -2   3     2724.32     2895.33     13.40 o 
  -1  -2   3      570.32      600.04      4.05 o 
   0  -2   3      300.97      294.97      5.56 o 
   1  -2   3      378.69      369.87      4.41 o 
   2  -2   3       99.25      121.25      1.33 o 
   3  -2   3       49.51       46.99      0.65 o 
   4  -2   3       12.79       30.37      0.59 o 
   5  -2   3      162.00      159.67      2.00 o 
   6  -2   3       69.82       69.39      1.63 o 
   7  -2   3        6.52       12.80      0.95 o 
   8  -2   3       94.45       90.10      2.22 o 
   9  -2   3        5.82        6.40      1.54 o 
 -10  -1   3       34.15       30.20      1.68 o 
  -9  -1   3      135.63      131.84      2.68 o 
  -8  -1   3        1.84        3.30      0.62 o 
  -7  -1   3      164.43      151.89      2.50 o 
  -6  -1   3       13.25       19.79      0.89 o 
  -5  -1   3        1.82        3.50      0.44 o 
  -4  -1   3      110.17      106.51      1.26 o 
  -3  -1   3      483.35      478.86      2.95 o 
  -2  -1   3       39.76       46.86      0.69 o 
  -1  -1   3      300.11      307.65      1.82 o 
   0  -1   3      732.99      748.30      5.01 o 
   1  -1   3       91.73       85.97      1.10 o 
   2  -1   3       41.48       54.37      0.87 o 
   3  -1   3      455.19      512.91      3.55 o 
   4  -1   3       34.92       52.87      1.46 o 
   5  -1   3       60.75       66.71      1.59 o 
   6  -1   3       81.67       79.90      2.53 o 
   7  -1   3       26.19       24.69      1.18 o 
   8  -1   3        3.90        6.02      0.80 o 
   9  -1   3       27.22       22.88      1.85 o 
  10  -1   3       47.14       46.07      1.78 o 
  -9   0   3        0.19        2.98      0.64 o 
  -8   0   3       12.65       11.65      0.95 o 
  -7   0   3        0.71        1.07      0.35 o 
  -6   0   3      117.51      103.63      2.65 o 
  -5   0   3        3.84        3.79      0.52 o 
  -4   0   3       45.49       44.80      0.87 o 
  -3   0   3      173.39      178.80      1.63 o 
  -2   0   3        8.03       12.29      0.44 o 
  -1   0   3      240.17      233.86      1.67 o 
   0   0   3     1771.96     1726.03     12.69 o 
   1   0   3      981.29      956.25      8.56 o 
   2   0   3     2157.41     2181.15     17.52 o 
   3   0   3       69.56       78.76      1.43 o 
   4   0   3      174.85      149.89      1.83 o 
   5   0   3     1329.48     1334.86      9.02 o 
   6   0   3        6.16        7.69      0.71 o 
   7   0   3       15.85       16.45      1.12 o 
   8   0   3        8.54        8.32      0.91 o 
   9   0   3        0.11        0.97      0.54 o 
  10   0   3       23.39       25.96      1.45 o 
  -9   1   3       22.80       24.13      1.24 o 
  -8   1   3        9.83        9.95      0.89 o 
  -7   1   3       39.56       32.60      1.18 o 
  -6   1   3        4.59        4.44      0.51 o 
  -5   1   3       71.06       64.25      1.30 o 
  -4   1   3      118.32      109.82      1.35 o 
  -3   1   3      153.02      143.95      1.48 o 
  -2   1   3      763.56      785.47      5.15 o 
  -1   1   3      253.04      275.73      2.43 o 
   0   1   3      131.02      119.40      2.04 o 
   1   1   3     1193.70     1199.96      8.71 o 
   2   1   3      109.84      135.47      1.45 o 
   3   1   3      748.23      853.53      6.98 o 
   4   1   3        2.84        1.82      0.28 o 
   5   1   3      354.60      396.46      3.70 o 
   6   1   3       80.38       89.78      1.82 o 
   7   1   3       69.79       63.26      1.83 o 
   8   1   3       53.35       50.65      2.27 o 
   9   1   3       96.84       96.08      2.62 o 
  10   1   3        0.11        0.35      0.63 o 
  11   1   3        3.25        2.87      0.81 o 
  -9   2   3       10.21        8.48      0.93 o 
  -8   2   3       49.00       50.22      1.58 o 
  -7   2   3       51.41       51.23      1.38 o 
  -6   2   3        3.00        3.94      0.49 o 
  -5   2   3        2.75        4.15      0.76 o 
  -4   2   3       86.11       88.09      1.34 o 
  -3   2   3     1028.59     1053.28      5.79 o 
  -2   2   3     1291.79     1256.92      6.98 o 
  -1   2   3     1438.63     1407.09     31.69 o 
   0   2   3       18.80       24.62      0.82 o 
   1   2   3        0.39        0.86      0.18 o 
   2   2   3      395.79      417.31      3.08 o 
   3   2   3       27.42       42.48      0.97 o 
   4   2   3      591.85      699.43      4.03 o 
   5   2   3      226.93      227.13      2.37 o 
   6   2   3      293.01      295.30      3.18 o 
   7   2   3       57.76       57.90      1.79 o 
   8   2   3       69.82       70.50      1.93 o 
   9   2   3      115.86      109.83      2.56 o 
  10   2   3        8.28        9.58      1.45 o 
  11   2   3        4.70        4.41      0.97 o 
  -8   3   3        7.33        6.87      0.77 o 
  -7   3   3       41.80       43.91      1.42 o 
  -6   3   3        0.23        2.24      0.39 o 
  -5   3   3        0.38        1.40      0.38 o 
  -4   3   3       29.27       28.72      0.85 o 
  -3   3   3       23.86       23.68      0.99 o 
  -2   3   3      485.35      447.15      3.16 o 
  -1   3   3      303.19      326.98      2.68 o 
   0   3   3        1.28        8.26      0.55 o 
   1   3   3      643.20      622.41      5.48 o 
   2   3   3        7.70       11.64      0.45 o 
   3   3   3     3681.97     3881.49     18.75 o 
   4   3   3       14.69       14.87      0.51 o 
   5   3   3       13.48       11.84      0.52 o 
   6   3   3        6.79        6.10      0.58 o 
   7   3   3       82.14       70.21      1.59 o 
   8   3   3       42.37       42.82      1.55 o 
   9   3   3      205.04      210.27      5.04 o 
  10   3   3       15.78       14.14      1.26 o 
  11   3   3       12.39       15.56      2.00 o 
  -8   4   3       59.94       61.77      1.67 o 
  -7   4   3        0.17        1.72      0.53 o 
  -6   4   3       60.45       57.39      1.46 o 
  -5   4   3        8.25       11.92      0.63 o 
  -4   4   3      227.07      222.15      2.58 o 
  -3   4   3       27.01       22.40      0.67 o 
  -2   4   3       75.07       73.12      0.96 o 
  -1   4   3       42.00       54.00      0.93 o 
   0   4   3      122.90      108.01      1.68 o 
   1   4   3      132.58      142.67      2.02 o 
   2   4   3       96.04      111.49      1.18 o 
   3   4   3     1583.51     1639.63     10.11 o 
   4   4   3       20.55       26.23      0.70 o 
   5   4   3      221.81      221.58      1.97 o 
   6   4   3       47.52       47.70      1.10 o 
   7   4   3        0.39        0.42      0.39 o 
   8   4   3        1.38        0.23      0.41 o 
   9   4   3       17.05       20.20      1.48 o 
  10   4   3       15.10       15.89      1.34 o 
  11   4   3      115.16      109.88      2.98 o 
  -7   5   3       22.03       21.08      1.29 o 
  -6   5   3        1.00        0.03      0.43 o 
  -5   5   3       19.20       17.33      0.70 o 
  -4   5   3        5.99        7.95      0.62 o 
  -3   5   3       40.66       40.38      1.16 o 
  -2   5   3     1152.13     1131.45      9.46 o 
  -1   5   3      854.74      841.59      5.88 o 
   0   5   3       14.20       16.50      0.62 o 
   1   5   3      181.15      186.35      2.55 o 
   2   5   3      439.80      435.20      3.14 o 
   3   5   3      864.36      915.45      5.34 o 
   4   5   3      704.85      725.49      4.20 o 
   5   5   3      184.66      199.21      2.12 o 
   6   5   3        0.44        1.27      0.53 o 
   7   5   3      207.48      199.97      2.45 o 
   8   5   3       55.72       54.34      1.58 o 
   9   5   3       66.28       71.47      2.25 o 
  10   5   3       58.99       61.94      1.93 o 
  11   5   3       13.47       11.74      1.33 o 
  -6   6   3       20.24       19.33      2.87 o 
  -5   6   3       16.58       18.29      1.43 o 
  -4   6   3        8.22        9.55      0.99 o 
  -3   6   3      132.92      131.60      2.31 o 
  -2   6   3      141.05      132.78      2.43 o 
  -1   6   3      108.01      108.07      2.30 o 
   0   6   3        0.08       -0.11      0.36 o 
   1   6   3       47.26       52.61      1.35 o 
   2   6   3      140.40      144.27      2.10 o 
   3   6   3      615.51      643.88      4.54 o 
   4   6   3      105.40      104.73      1.39 o 
   5   6   3       42.79       40.22      1.19 o 
   6   6   3      280.74      271.45      3.42 o 
   7   6   3       11.46       11.65      1.24 o 
   8   6   3        0.10        0.59      0.54 o 
   9   6   3      140.26      141.50      2.98 o 
  10   6   3        1.11        0.52      0.71 o 
  11   6   3      103.84      101.13      2.89 o 
  -6   7   3        0.47        0.32      1.55 o 
  -5   7   3       11.14       12.97      1.67 o 
  -4   7   3        3.35        4.89      0.90 o 
  -3   7   3       74.59       72.42      1.69 o 
  -2   7   3        9.81        9.87      0.84 o 
  -1   7   3      110.67      110.62      2.77 o 
   0   7   3       14.74       13.80      0.97 o 
   1   7   3      150.78      139.97      3.14 o 
   2   7   3      167.90      148.69      3.43 o 
   3   7   3        0.37        0.42      0.31 o 
   4   7   3      104.87       95.77      1.75 o 
   5   7   3        4.64        8.29      0.63 o 
   6   7   3        1.85        2.55      0.60 o 
   7   7   3       53.05       53.92      1.72 o 
   8   7   3       41.06       41.90      1.55 o 
   9   7   3      426.87      443.05      6.30 o 
  10   7   3        9.74        7.97      2.72 o 
  11   7   3       63.15       58.01      2.66 o 
  -5   8   3        2.47        3.49      1.36 o 
  -4   8   3        2.44        3.28      0.83 o 
  -3   8   3       28.29       30.76      1.85 o 
  -2   8   3       19.62       19.48      1.66 o 
  -1   8   3       31.22       34.91      1.50 o 
   0   8   3        0.87        1.83      0.54 o 
   1   8   3        0.22        0.27      0.41 o 
   2   8   3       88.90       98.44      2.91 o 
   3   8   3       47.52       52.92      2.22 o 
   4   8   3       24.35       19.48      1.07 o 
   5   8   3       23.52       28.95      1.61 o 
   6   8   3      222.81      219.60      3.03 o 
   7   8   3        5.05        4.96      0.80 o 
   8   8   3      153.92      149.66      2.84 o 
   9   8   3        7.65       11.42      1.29 o 
  10   8   3        5.29        7.93      1.17 o 
  11   8   3       50.73       46.69      2.28 o 
  -4   9   3       34.28       34.82      2.10 o 
  -3   9   3       31.28       28.05      1.94 o 
  -2   9   3        6.71        8.29      0.87 o 
  -1   9   3       42.70       46.00      2.23 o 
   0   9   3        2.54        4.44      0.81 o 
   1   9   3        1.48        0.66      0.49 o 
   2   9   3        9.88       15.48      3.23 o 
   3   9   3        6.39       11.38      1.34 o 
   4   9   3      135.19      115.96      3.69 o 
   5   9   3      217.02      199.26      4.69 o 
   6   9   3        2.93        3.28      0.66 o 
   7   9   3        0.13       -0.13      0.88 o 
   8   9   3        0.83        2.65      0.75 o 
   9   9   3      112.15      122.03      2.92 o 
  10   9   3        0.53        0.36      0.85 o 
  -2  10   3       67.17       70.76      3.06 o 
  -1  10   3        6.47        4.80      0.84 o 
   0  10   3        1.05        4.72      0.90 o 
   1  10   3        8.89        9.01      1.42 o 
   2  10   3       82.75       77.64      3.88 o 
   3  10   3        0.00        4.79      0.95 o 
   4  10   3       84.65       89.13      3.41 o 
   5  10   3        6.60        9.08      1.18 o 
   6  10   3       18.74       19.77      1.77 o 
   7  10   3       11.18       13.22      2.73 o 
   8  10   3        0.31        2.14      1.05 o 
   9  10   3      143.68      153.85      3.25 o 
  10  10   3        0.07        2.51      0.91 o 
  -1  11   3        1.97        2.21      0.71 o 
   0  11   3        0.17        2.28      0.74 o 
   1  11   3        0.96        1.00      0.75 o 
   2  11   3        1.34        0.57      0.62 o 
   3  11   3       11.97       11.74      1.57 o 
   4  11   3        0.17       -0.03      0.66 o 
   5  11   3        8.41        9.70      2.38 o 
   6  11   3        1.59        2.05      0.89 o 
   7  11   3        0.08       -1.71      1.83 o 
   8  11   3       24.46       25.28      3.63 o 
   9  11   3       34.22       33.73      4.08 o 
   1  12   3       34.18       37.86      2.27 o 
   2  12   3        6.17        4.30      1.10 o 
   3  12   3        0.01        0.01      0.66 o 
   4  12   3      146.16      156.45      6.30 o 
   5  12   3      122.14      131.78      7.71 o 
   6  12   3       40.14       42.24      2.34 o 
   7  12   3        1.92        2.49      2.39 o 
  -6 -11   4        1.65        2.92      1.74 o 
  -5 -11   4       20.92       21.22      2.58 o 
  -4 -11   4       17.19       16.34      2.38 o 
  -3 -11   4       42.44       41.64      4.01 o 
  -2 -11   4       36.90       41.04      2.25 o 
  -1 -11   4        1.19        4.86      1.12 o 
   0 -11   4       35.83       37.32      2.22 o 
  -8 -10   4        2.44        1.60      1.22 o 
  -7 -10   4       43.61       47.95      2.79 o 
  -6 -10   4       24.29       22.89      2.88 o 
  -5 -10   4        2.37        2.82      1.34 o 
  -4 -10   4        0.04        7.58      1.47 o 
  -3 -10   4       13.42       16.12      1.48 o 
  -2 -10   4       34.58       33.86      1.98 o 
  -1 -10   4       76.19       77.25      2.45 o 
   0 -10   4       27.94       30.89      1.65 o 
   1 -10   4        0.50        0.88      0.54 o 
   2 -10   4        9.82        7.44      1.04 o 
  -8  -9   4       22.65       26.59      1.60 o 
  -7  -9   4      150.45      149.57      3.32 o 
  -6  -9   4       59.59       56.44      3.06 o 
  -5  -9   4        3.82        2.78      0.79 o 
  -4  -9   4       13.45       17.29      1.22 o 
  -3  -9   4       14.38       11.67      1.20 o 
  -2  -9   4       39.93       40.22      1.81 o 
  -1  -9   4        9.61        8.71      0.98 o 
   0  -9   4       58.79       62.20      2.01 o 
   1  -9   4        3.54        5.40      1.55 o 
   2  -9   4       30.83       32.04      1.45 o 
   3  -9   4       26.07       25.64      1.25 o 
   4  -9   4        9.26       11.52      1.66 o 
  -9  -8   4        7.16        5.92      2.26 o 
  -8  -8   4        0.56        0.62      0.65 o 
  -7  -8   4       10.52       13.95      1.22 o 
  -6  -8   4      148.48      155.00      2.90 o 
  -5  -8   4       76.88       76.94      2.41 o 
  -4  -8   4       58.21       57.13      1.67 o 
  -3  -8   4        2.12        3.22      0.54 o 
  -2  -8   4        3.25        2.96      0.71 o 
  -1  -8   4       32.71       39.08      2.42 o 
   0  -8   4       57.01       59.43      2.30 o 
   1  -8   4       17.78       16.05      1.26 o 
   2  -8   4        1.78        4.75      0.74 o 
   3  -8   4        4.76        5.59      0.63 o 
   4  -8   4       38.94       33.41      2.75 o 
   5  -8   4       75.07       73.03      3.25 o 
  -9  -7   4       44.06       50.29      4.01 o 
  -8  -7   4        0.47        0.53      1.49 o 
  -7  -7   4       10.58       11.42      1.26 o 
  -6  -7   4       20.17       21.23      1.81 o 
  -5  -7   4       62.04       62.06      1.74 o 
  -4  -7   4       12.67       12.43      0.67 o 
  -3  -7   4       69.57       64.78      1.61 o 
  -2  -7   4      382.61      370.11      4.81 o 
  -1  -7   4        3.27        7.81      0.90 o 
   0  -7   4        7.22        7.04      0.83 o 
   1  -7   4       81.79       75.69      2.09 o 
   2  -7   4       26.55       27.57      1.17 o 
   3  -7   4        0.04        1.66      0.42 o 
   4  -7   4        6.42        5.55      0.59 o 
   5  -7   4       53.83       50.83      1.93 o 
   6  -7   4       15.35       16.46      1.24 o 
 -10  -6   4        3.87        5.34      1.33 o 
  -9  -6   4        3.85        1.95      1.29 o 
  -8  -6   4        1.68        4.87      1.00 o 
  -7  -6   4       52.16       48.34      1.66 o 
  -6  -6   4        2.72        3.79      0.68 o 
  -5  -6   4        1.05        2.39      0.61 o 
  -4  -6   4        0.81        1.41      0.35 o 
  -3  -6   4      294.43      278.79      2.76 o 
  -2  -6   4       36.65       30.32      1.11 o 
  -1  -6   4       64.40       68.85      2.00 o 
   0  -6   4       57.19       61.65      1.81 o 
   1  -6   4      157.30      145.61      2.55 o 
   2  -6   4       55.68       53.42      1.48 o 
   3  -6   4        8.42       10.18      1.10 o 
   4  -6   4       21.50       23.08      1.16 o 
   5  -6   4        1.86        3.55      0.69 o 
   6  -6   4        8.84        9.15      1.03 o 
   7  -6   4       25.61       27.49      1.50 o 
 -10  -5   4       26.37       30.12      2.21 o 
  -9  -5   4       13.84       13.94      1.29 o 
  -8  -5   4        2.57        3.00      0.80 o 
  -7  -5   4      105.88       96.25      2.36 o 
  -6  -5   4      429.90      374.49      4.08 o 
  -5  -5   4       29.43       25.08      1.16 o 
  -4  -5   4       27.76       28.69      0.91 o 
  -3  -5   4        0.30        1.98      0.29 o 
  -2  -5   4      151.80      162.51      1.72 o 
  -1  -5   4       36.34       37.20      0.81 o 
   0  -5   4      118.23      122.57      1.50 o 
   1  -5   4        1.08       11.44      0.69 o 
   2  -5   4       65.79       66.76      1.54 o 
   3  -5   4        5.63        8.27      0.65 o 
   4  -5   4       29.27       31.45      1.02 o 
   5  -5   4       58.02       53.38      1.31 o 
   6  -5   4       85.50       85.88      2.69 o 
   7  -5   4       18.83       15.65      1.28 o 
   8  -5   4       21.19       21.06      1.57 o 
 -10  -4   4        3.72        3.32      0.89 o 
  -9  -4   4       11.11       10.36      0.99 o 
  -8  -4   4       15.69       15.00      1.00 o 
  -7  -4   4       65.84       59.62      1.61 o 
  -6  -4   4        3.81        6.92      0.67 o 
  -5  -4   4      207.52      184.43      2.18 o 
  -4  -4   4       18.04       22.20      0.90 o 
  -3  -4   4       90.01       93.22      1.41 o 
  -2  -4   4       20.38       48.57      0.74 o 
  -1  -4   4       18.35       24.69      0.61 o 
   0  -4   4       66.84       58.97      1.55 o 
   1  -4   4      156.78      168.62      1.91 o 
   2  -4   4        0.37        1.29      0.29 o 
   3  -4   4       45.55       53.72      1.94 o 
   4  -4   4      270.38      273.56      2.99 o 
   5  -4   4       80.94       75.02      1.69 o 
   6  -4   4      204.85      201.86      3.13 o 
   7  -4   4        7.66        9.57      1.43 o 
   8  -4   4       27.67       25.08      1.65 o 
 -10  -3   4        6.36        6.52      1.06 o 
  -9  -3   4       12.61       12.42      1.09 o 
  -8  -3   4        3.10        2.76      0.58 o 
  -7  -3   4        0.84        3.01      0.53 o 
  -6  -3   4      482.79      406.52      4.88 o 
  -5  -3   4       32.67       44.08      1.01 o 
  -4  -3   4       38.55       39.02      0.84 o 
  -3  -3   4       56.56       58.20      0.94 o 
  -2  -3   4      732.28      745.82      6.97 o 
  -1  -3   4       15.05       33.29      0.63 o 
   0  -3   4       89.22       84.58      1.76 o 
   1  -3   4      193.66      212.75      2.68 o 
   2  -3   4      107.62      105.29      1.10 o 
   3  -3   4        3.00        6.63      0.31 o 
   4  -3   4      271.13      285.10      3.21 o 
   5  -3   4       34.12       31.58      1.12 o 
   6  -3   4       35.08       38.58      1.38 o 
   7  -3   4        0.10        3.04      0.55 o 
   8  -3   4       32.31       33.49      1.37 o 
   9  -3   4       43.06       43.14      1.59 o 
 -10  -2   4       36.43       41.10      1.98 o 
  -9  -2   4        0.74        0.46      0.51 o 
  -8  -2   4        9.04       10.39      0.95 o 
  -7  -2   4        3.78        3.89      0.64 o 
  -6  -2   4      671.05      631.22      6.55 o 
  -5  -2   4       51.42       65.65      1.34 o 
  -4  -2   4      142.02      146.92      1.45 o 
  -3  -2   4      381.09      415.90      2.78 o 
  -2  -2   4      472.80      474.31      2.74 o 
  -1  -2   4     1622.81     1648.40      7.62 o 
   0  -2   4      665.79      724.19      8.71 o 
   1  -2   4      111.93      140.35      2.39 o 
   2  -2   4        7.57       24.03      0.76 o 
   3  -2   4       14.46       12.75      0.39 o 
   4  -2   4       29.44       50.02      0.93 o 
   5  -2   4        4.79       11.61      0.58 o 
   6  -2   4      106.85      108.50      2.15 o 
   7  -2   4        0.45        1.24      0.47 o 
   8  -2   4        0.45        1.32      0.52 o 
   9  -2   4        0.21        1.92      0.62 o 
  -9  -1   4       12.57       11.29      1.06 o 
  -8  -1   4       34.13       31.18      1.37 o 
  -7  -1   4      127.93      138.83      2.45 o 
  -6  -1   4      678.81      606.37      5.43 o 
  -5  -1   4       25.64       28.24      1.00 o 
  -4  -1   4       17.19       18.74      0.59 o 
  -3  -1   4       50.43       48.12      0.70 o 
  -2  -1   4       38.58       33.95      0.60 o 
  -1  -1   4       36.71       43.09      0.58 o 
   0  -1   4       11.33       10.18      0.33 o 
   1  -1   4     1015.34     1049.11      6.42 o 
   2  -1   4     1018.06     1050.22      8.06 o 
   3  -1   4       88.36      103.50      1.32 o 
   4  -1   4      558.06      582.55      4.39 o 
   5  -1   4      279.29      293.19      3.78 o 
   6  -1   4       33.52       34.31      1.19 o 
   7  -1   4       21.61       23.58      1.18 o 
   8  -1   4       88.06       88.08      2.30 o 
   9  -1   4        6.60        3.88      1.08 o 
  10  -1   4       99.74      104.31      2.82 o 
  -9   0   4        9.18        6.51      0.80 o 
  -8   0   4       42.11       39.38      1.45 o 
  -7   0   4      325.15      313.31      3.77 o 
  -6   0   4        3.77        1.29      0.37 o 
  -5   0   4       24.88       18.89      0.81 o 
  -4   0   4       21.21       20.51      0.64 o 
  -3   0   4      362.10      400.16      3.13 o 
  -2   0   4        0.62        1.65      0.31 o 
  -1   0   4     1985.87     1903.67      9.67 o 
   0   0   4        0.89        9.40      0.37 o 
   1   0   4       24.25       36.52      0.62 o 
   2   0   4       88.95      109.21      1.32 o 
   3   0   4      124.32      144.48      1.80 o 
   4   0   4     1950.16     2070.78     14.01 o 
   5   0   4      142.96      148.93      2.04 o 
   6   0   4       51.08       56.16      1.44 o 
   7   0   4       40.79       48.82      2.72 o 
   8   0   4        2.51        4.13      0.71 o 
   9   0   4        1.53        0.65      0.51 o 
  10   0   4        2.20        2.34      0.77 o 
  -9   1   4        2.64        2.95      0.66 o 
  -8   1   4       24.11       21.22      1.22 o 
  -7   1   4       10.15        6.84      0.72 o 
  -6   1   4      153.33      139.56      2.21 o 
  -5   1   4       37.70       36.99      1.08 o 
  -4   1   4      323.46      319.55      3.06 o 
  -3   1   4        6.46        9.53      0.45 o 
  -2   1   4      156.13      163.63      1.41 o 
  -1   1   4     2296.03     2287.60     13.17 o 
   0   1   4      815.46      912.30     11.34 o 
   1   1   4      565.46      542.71      3.48 o 
   2   1   4       29.54       42.44      0.75 o 
   3   1   4       31.94       29.86      0.71 o 
   4   1   4     3417.63     3631.48     21.10 o 
   5   1   4      466.29      476.48      4.23 o 
   6   1   4       39.63       50.71      1.38 o 
   7   1   4       63.67       62.09      1.83 o 
   8   1   4       48.60       50.72      1.81 o 
   9   1   4       22.28       23.05      1.48 o 
  10   1   4       19.25       20.99      1.45 o 
  11   1   4       81.23       77.74      2.70 o 
  -8   2   4        0.50        2.44      0.56 o 
  -7   2   4       94.15       93.77      2.79 o 
  -6   2   4      105.54       94.40      1.76 o 
  -5   2   4       26.95       27.74      0.90 o 
  -4   2   4      156.97      150.72      1.91 o 
  -3   2   4       24.12       24.08      0.64 o 
  -2   2   4       86.96       74.03      0.98 o 
  -1   2   4        0.43        2.38      0.24 o 
   0   2   4      720.73      776.23      7.48 o 
   1   2   4      520.76      527.22      4.08 o 
   2   2   4      117.93      121.30      1.41 o 
   3   2   4      220.12      238.03      2.07 o 
   4   2   4      748.84      793.09      4.86 o 
   5   2   4      358.49      390.81      3.39 o 
   6   2   4        0.15        0.94      0.35 o 
   7   2   4       71.91       66.69      1.94 o 
   8   2   4       28.65       30.47      1.50 o 
   9   2   4        5.24        6.66      0.86 o 
  10   2   4       26.19       27.99      1.55 o 
  11   2   4       10.96       10.47      1.35 o 
  -8   3   4      137.55      132.95      2.99 o 
  -7   3   4       50.57       49.61      1.69 o 
  -6   3   4      178.25      176.94      2.90 o 
  -5   3   4       61.03       51.50      1.40 o 
  -4   3   4       29.95       31.67      0.86 o 
  -3   3   4        0.77        2.49      0.32 o 
  -2   3   4      145.03      144.39      1.39 o 
  -1   3   4        1.80        2.17      0.72 o 
   0   3   4     1119.71     1175.70      9.20 o 
   1   3   4      176.81      164.60      3.19 o 
   2   3   4      114.97      114.45      1.33 o 
   3   3   4        4.49       20.69      0.55 o 
   4   3   4       92.01      105.28      1.33 o 
   5   3   4      188.49      196.85      2.00 o 
   6   3   4       14.02       19.72      0.88 o 
   7   3   4        5.02        7.10      0.67 o 
   8   3   4        0.17        1.47      0.59 o 
   9   3   4       49.34       56.64      1.90 o 
  10   3   4       29.27       30.41      1.64 o 
  11   3   4      163.98      162.61      3.56 o 
  -7   4   4       72.87       68.12      1.89 o 
  -6   4   4        9.22        7.66      0.82 o 
  -5   4   4        7.31       11.58      0.78 o 
  -4   4   4      124.77      121.53      2.13 o 
  -3   4   4        2.43        3.60      0.51 o 
  -2   4   4       10.38       14.78      0.88 o 
  -1   4   4       20.11       20.75      0.63 o 
   0   4   4     1160.97     1127.78      9.10 o 
   1   4   4       46.03       45.16      1.12 o 
   2   4   4        6.31        4.74      0.32 o 
   3   4   4        0.04        0.71      0.26 o 
   4   4   4      255.70      296.76      2.34 o 
   5   4   4      494.07      560.52      3.81 o 
   6   4   4      207.52      198.88      2.36 o 
   7   4   4       41.84       40.28      1.26 o 
   8   4   4        5.55        7.00      0.73 o 
   9   4   4       91.29       94.08      2.41 o 
  10   4   4       30.67       32.82      1.71 o 
  11   4   4        8.57       10.62      1.28 o 
  -7   5   4        1.93        2.13      0.70 o 
  -6   5   4       10.87       12.02      1.15 o 
  -5   5   4        2.17        2.97      0.71 o 
  -4   5   4        9.10       11.86      0.76 o 
  -3   5   4       42.78       38.28      1.31 o 
  -2   5   4      105.15      105.81      3.97 o 
  -1   5   4      140.81      157.70      2.89 o 
   0   5   4       60.66       49.66      1.34 o 
   1   5   4      117.68      116.42      2.01 o 
   2   5   4       54.99       43.72      0.87 o 
   3   5   4        8.99       10.72      0.49 o 
   4   5   4      389.75      395.22      2.85 o 
   5   5   4      190.21      204.12      2.26 o 
   6   5   4      305.61      272.73      2.84 o 
   7   5   4        1.50        4.54      0.53 o 
   8   5   4        4.80        5.85      0.80 o 
   9   5   4        9.90       11.59      0.98 o 
  10   5   4       87.29       87.56      2.25 o 
  11   5   4       31.08       31.98      1.91 o 
  -6   6   4        0.03        0.19      0.68 o 
  -5   6   4       15.81       15.93      1.10 o 
  -4   6   4        7.86       10.91      0.79 o 
  -3   6   4       90.71       93.94      2.15 o 
  -2   6   4        3.12        6.00      0.67 o 
  -1   6   4       79.11       78.62      2.04 o 
   0   6   4      596.20      557.77      7.24 o 
   1   6   4      630.63      595.75      7.83 o 
   2   6   4        0.82        3.05      0.75 o 
   3   6   4      226.29      232.76      2.39 o 
   4   6   4       64.46       58.12      1.15 o 
   5   6   4       62.07       50.20      1.12 o 
   6   6   4       24.59       23.67      1.15 o 
   7   6   4        0.13        0.40      0.54 o 
   8   6   4        3.10        3.64      0.70 o 
   9   6   4        2.46        4.70      1.19 o 
  10   6   4       54.33       57.42      2.09 o 
  11   6   4       26.73       27.58      1.83 o 
  -5   7   4       22.64       23.53      1.66 o 
  -4   7   4        0.10        1.67      0.74 o 
  -3   7   4        0.35        0.28      0.35 o 
  -2   7   4       65.41       62.41      1.88 o 
  -1   7   4       17.88       21.84      1.34 o 
   0   7   4      113.63      104.22      2.66 o 
   1   7   4        3.89        6.18      0.76 o 
   2   7   4      123.71      120.77      3.09 o 
   3   7   4      209.45      194.93      3.45 o 
   4   7   4      179.03      172.09      2.37 o 
   5   7   4        6.80        4.86      0.58 o 
   6   7   4       70.86       65.01      1.77 o 
   7   7   4       20.41       21.38      1.20 o 
   8   7   4        7.52        9.02      0.90 o 
   9   7   4      100.21      106.03      2.92 o 
  10   7   4        4.52        4.55      1.15 o 
  11   7   4      131.40      131.70      4.64 o 
  -4   8   4       16.64       17.31      1.65 o 
  -3   8   4        0.10        0.19      0.36 o 
  -2   8   4       45.87       46.21      1.70 o 
  -1   8   4        5.08       10.65      1.04 o 
   0   8   4       69.08       68.21      2.27 o 
   1   8   4       12.76       13.56      1.14 o 
   2   8   4        2.87        5.29      1.42 o 
   3   8   4        9.66        8.93      2.66 o 
   4   8   4      223.67      196.10      3.81 o 
   5   8   4      151.03      124.14      3.08 o 
   6   8   4      188.57      173.00      2.62 o 
   7   8   4       14.60       17.19      1.22 o 
   8   8   4       17.89       19.94      1.56 o 
   9   8   4       35.01       39.29      1.61 o 
  10   8   4      263.68      267.24      4.90 o 
  11   8   4       53.19       51.61      2.46 o 
  -3   9   4        0.94        2.99      0.83 o 
  -2   9   4       28.56       28.28      3.15 o 
  -1   9   4       39.95       37.13      2.05 o 
   0   9   4        0.38        1.49      0.59 o 
   1   9   4        0.27        0.06      0.42 o 
   2   9   4        2.85        3.66      0.77 o 
   3   9   4        5.74        9.03      1.19 o 
   4   9   4       36.75       41.94      2.23 o 
   5   9   4        4.51        9.89      1.17 o 
   6   9   4        7.87        7.02      1.41 o 
   7   9   4       28.54       29.29      1.80 o 
   8   9   4        8.53        8.90      1.55 o 
   9   9   4       79.77       84.58      2.42 o 
  10   9   4        6.11        8.71      1.34 o 
  -2  10   4       39.61       42.95      1.73 o 
  -1  10   4        4.58        3.35      0.77 o 
   0  10   4      144.29      152.53      4.35 o 
   1  10   4      100.02      103.11      3.34 o 
   2  10   4        1.75        3.50      0.89 o 
   3  10   4       50.53       52.82      2.54 o 
   4  10   4        1.86        4.43      1.02 o 
   5  10   4        2.50        2.19      0.82 o 
   6  10   4       24.32       19.82      1.71 o 
   7  10   4        0.40        0.12      1.71 o 
   8  10   4        3.64        5.49      2.12 o 
   9  10   4       86.24       96.07      3.73 o 
  10  10   4        0.70        3.42      1.19 o 
  -1  11   4       12.81       10.82      1.25 o 
   0  11   4        1.29        2.10      0.74 o 
   1  11   4       10.23       10.34      1.39 o 
   2  11   4       21.06       23.04      2.06 o 
   3  11   4        2.74        2.59      0.91 o 
   4  11   4        0.81        1.88      0.90 o 
   5  11   4      139.44      140.76      4.73 o 
   6  11   4        1.76        1.32      0.84 o 
   7  11   4        4.27        4.95      2.34 o 
   8  11   4       20.74       17.00      3.25 o 
   9  11   4        0.02        0.70      1.80 o 
   2  12   4       30.83       26.98      2.36 o 
   3  12   4       42.68       43.31      3.44 o 
   4  12   4      112.97      119.59      4.43 o 
   5  12   4       20.99       26.48      2.58 o 
   6  12   4       44.25       52.62      2.61 o 
   7  12   4        5.39        0.95      2.20 o 
  -5 -11   5        3.20        6.87      2.12 o 
  -4 -11   5       84.44       87.30      3.09 o 
  -3 -11   5        1.82        1.76      1.02 o 
  -2 -11   5        0.08        0.35      0.69 o 
  -1 -11   5        1.92        2.66      0.94 o 
   0 -11   5       19.03       17.11      1.82 o 
  -7 -10   5        2.81        2.50      2.34 o 
  -6 -10   5       24.34       22.16      2.88 o 
  -5 -10   5        1.29       -2.74      1.41 o 
  -4 -10   5        3.62        4.39      1.04 o 
  -3 -10   5        8.70        7.88      1.17 o 
  -2 -10   5        1.13        3.46      0.79 o 
  -1 -10   5       41.81       40.96      1.86 o 
   0 -10   5       13.29       21.48      3.22 o 
   1 -10   5       48.13       48.94      2.10 o 
   2 -10   5       21.67       22.06      1.63 o 
  -8  -9   5       84.90       93.88      2.86 o 
  -7  -9   5       10.35       15.36      1.54 o 
  -6  -9   5       18.85       24.58      2.15 o 
  -5  -9   5       71.93       65.56      3.69 o 
  -4  -9   5       86.53       84.75      3.15 o 
  -3  -9   5        3.30        4.97      0.95 o 
  -2  -9   5        1.86        2.96      1.06 o 
  -1  -9   5       23.13       26.11      1.52 o 
   0  -9   5        7.64        8.68      1.67 o 
   1  -9   5        5.72        6.70      1.02 o 
   2  -9   5        0.14        2.38      0.58 o 
   3  -9   5        0.20        0.83      1.51 o 
  -9  -8   5        2.11        0.71      2.18 o 
  -8  -8   5        0.05        0.13      0.62 o 
  -7  -8   5        0.08       -0.01      0.63 o 
  -6  -8   5       18.03       18.85      1.29 o 
  -5  -8   5        9.92       14.46      1.60 o 
  -4  -8   5      224.37      212.41      3.68 o 
  -3  -8   5       59.81       61.75      1.94 o 
  -2  -8   5       27.51       29.88      1.57 o 
  -1  -8   5       51.79       53.43      2.11 o 
   0  -8   5        7.94       15.72      2.21 o 
   1  -8   5        6.91        4.99      0.82 o 
   2  -8   5        1.63        2.22      0.62 o 
   3  -8   5        1.96        1.99      0.79 o 
   4  -8   5        0.00        1.22      0.52 o 
   5  -8   5        0.08        0.04      0.66 o 
  -9  -7   5        0.60        2.88      1.18 o 
  -8  -7   5       23.27       22.90      1.95 o 
  -7  -7   5       12.11       13.28      1.15 o 
  -6  -7   5        4.00        8.20      0.94 o 
  -5  -7   5      284.79      245.78      3.59 o 
  -4  -7   5       35.77       35.61      1.09 o 
  -3  -7   5       18.03       23.10      1.92 o 
  -2  -7   5        1.54        1.71      0.60 o 
  -1  -7   5       28.06       32.76      2.40 o 
   0  -7   5       15.85       18.48      1.21 o 
   1  -7   5       67.23       65.76      2.08 o 
   2  -7   5        5.62        6.92      0.79 o 
   3  -7   5        9.62        9.96      0.89 o 
   4  -7   5       16.80       16.55      0.87 o 
   5  -7   5       64.38       63.08      2.33 o 
   6  -7   5        0.81        2.42      0.72 o 
  -9  -6   5       62.94       66.67      2.62 o 
  -8  -6   5       16.76       14.49      1.44 o 
  -7  -6   5        8.00        7.14      0.89 o 
  -6  -6   5        4.43        3.83      0.70 o 
  -5  -6   5      291.25      255.86      3.64 o 
  -4  -6   5       35.36       31.80      1.08 o 
  -3  -6   5      148.77      151.47      2.32 o 
  -2  -6   5       11.59       16.21      1.13 o 
  -1  -6   5      541.37      513.56      6.71 o 
   0  -6   5     1079.41      973.39     10.33 o 
   1  -6   5      147.58      149.83      3.03 o 
   2  -6   5        2.74        4.67      0.61 o 
   3  -6   5        9.36       13.71      0.90 o 
   4  -6   5       10.79        9.33      0.69 o 
   5  -6   5       16.50       18.42      1.34 o 
   6  -6   5       18.14       18.28      1.39 o 
   7  -6   5        0.00       -0.03      0.68 o 
  -9  -5   5       12.97       14.88      2.09 o 
  -8  -5   5        5.46        8.44      1.23 o 
  -7  -5   5       98.85       93.69      2.71 o 
  -6  -5   5       18.06       20.47      1.23 o 
  -5  -5   5      282.91      234.52      3.37 o 
  -4  -5   5       36.08       25.81      1.31 o 
  -3  -5   5       17.63       18.13      0.80 o 
  -2  -5   5       77.84       84.35      1.54 o 
  -1  -5   5        8.85        5.65      0.66 o 
   0  -5   5      136.27      141.52      2.84 o 
   1  -5   5        3.10       11.32      1.04 o 
   2  -5   5      285.10      277.19      3.70 o 
   3  -5   5       34.33       30.98      1.13 o 
   4  -5   5       31.39       30.34      1.14 o 
   5  -5   5       22.79       22.93      1.03 o 
   6  -5   5       32.40       38.78      1.28 o 
   7  -5   5        9.34       10.16      1.11 o 
   8  -5   5        7.85        7.59      1.06 o 
  -9  -4   5       86.77       91.98      2.21 o 
  -8  -4   5        0.92        1.08      0.62 o 
  -7  -4   5        9.96       10.61      0.82 o 
  -6  -4   5       15.85       16.26      0.93 o 
  -5  -4   5      344.48      284.85      3.02 o 
  -4  -4   5       55.03       46.97      1.14 o 
  -3  -4   5        1.34        1.11      0.20 o 
  -2  -4   5       32.77       41.48      0.83 o 
  -1  -4   5      110.97      109.40      1.06 o 
   0  -4   5      878.45      864.52      7.58 o 
   1  -4   5       30.93       43.73      1.44 o 
   2  -4   5       38.72       35.79      1.43 o 
   3  -4   5        5.35       11.48      0.73 o 
   4  -4   5        3.61        5.72      0.60 o 
   5  -4   5       63.98       65.93      1.76 o 
   6  -4   5        4.15        4.32      0.99 o 
   7  -4   5       36.89       34.69      1.33 o 
   8  -4   5        1.60        2.36      0.75 o 
  -9  -3   5       44.40       46.97      1.75 o 
  -8  -3   5       10.59        9.23      0.93 o 
  -7  -3   5       25.64       22.47      1.10 o 
  -6  -3   5       27.44       17.94      0.93 o 
  -5  -3   5       96.15       78.62      1.34 o 
  -4  -3   5      237.95      238.00      2.08 o 
  -3  -3   5      248.57      255.39      1.95 o 
  -2  -3   5      318.43      299.09      2.68 o 
  -1  -3   5      200.30      212.43      1.57 o 
   0  -3   5      438.42      437.75      3.95 o 
   1  -3   5      823.05      852.43      7.59 o 
   2  -3   5      105.95      102.91      1.63 o 
   3  -3   5       21.46       22.75      0.64 o 
   4  -3   5        0.02        7.99      0.72 o 
   5  -3   5       81.32       80.05      1.96 o 
   6  -3   5       17.93       22.95      1.16 o 
   7  -3   5       52.39       52.35      2.04 o 
   8  -3   5       39.85       36.63      1.51 o 
   9  -3   5        0.33        1.01      0.52 o 
  -9  -2   5       34.75       35.15      1.69 o 
  -8  -2   5       86.61       83.93      2.13 o 
  -7  -2   5        0.61        0.16      0.42 o 
  -6  -2   5       17.54       13.42      0.84 o 
  -5  -2   5      310.98      260.29      2.87 o 
  -4  -2   5       58.36       53.84      0.90 o 
  -3  -2   5      167.33      171.52      1.51 o 
  -2  -2   5       73.48       81.04      0.97 o 
  -1  -2   5       51.24       79.46      0.94 o 
   0  -2   5      925.71      981.73      8.25 o 
   1  -2   5       13.43       28.44      1.13 o 
   2  -2   5        9.78       22.56      0.46 o 
   3  -2   5       58.86       53.74      0.93 o 
   4  -2   5       40.26       53.66      1.09 o 
   5  -2   5      101.50      104.96      2.01 o 
   6  -2   5       38.10       39.58      1.48 o 
   7  -2   5       22.49       27.62      1.28 o 
   8  -2   5        7.83        6.94      0.85 o 
   9  -2   5        3.88        3.97      0.73 o 
  -9  -1   5       29.28       29.57      1.53 o 
  -8  -1   5        0.08        0.52      0.46 o 
  -7  -1   5      503.72      465.51      6.11 o 
  -6  -1   5       47.45       57.74      2.24 o 
  -5  -1   5       24.79       22.45      1.11 o 
  -4  -1   5      152.43      144.07      1.69 o 
  -3  -1   5      802.55      775.48      4.17 o 
  -2  -1   5      115.70      133.35      1.24 o 
  -1  -1   5      323.50      334.71      2.19 o 
   0  -1   5       83.56      108.44      1.11 o 
   1  -1   5     1659.46     1684.39      9.37 o 
   2  -1   5       22.21       42.66      0.77 o 
   3  -1   5        0.03        0.24      0.19 o 
   4  -1   5       32.29       33.40      0.91 o 
   5  -1   5        0.00        5.83      0.54 o 
   6  -1   5       16.84       25.41      0.93 o 
   7  -1   5        1.10        1.41      0.49 o 
   8  -1   5        1.94        1.74      0.49 o 
   9  -1   5        0.46        0.65      0.74 o 
  10  -1   5        2.86        3.35      0.84 o 
  -9   0   5        2.40        2.38      0.80 o 
  -8   0   5        8.89        9.24      0.89 o 
  -7   0   5        5.52        6.02      0.69 o 
  -6   0   5       45.02       40.09      1.73 o 
  -5   0   5      268.14      244.27      2.94 o 
  -4   0   5      203.73      198.63      2.42 o 
  -3   0   5      130.17      129.84      1.39 o 
  -2   0   5       74.32       56.64      0.72 o 
  -1   0   5       89.22      102.82      1.02 o 
   0   0   5        0.66        8.68      0.54 o 
   1   0   5     2961.24     2940.60     17.39 o 
   2   0   5      124.48      141.44      1.39 o 
   3   0   5        0.54        0.52      0.17 o 
   4   0   5       32.65       41.12      1.03 o 
   5   0   5       71.04       74.71      2.22 o 
   6   0   5      103.52      107.90      1.88 o 
   7   0   5       50.15       59.75      1.82 o 
   8   0   5       49.49       48.42      1.75 o 
   9   0   5       12.53       12.75      1.20 o 
  10   0   5       46.64       45.68      3.13 o 
  -9   1   5        2.29        0.30      0.44 o 
  -8   1   5       26.27       23.63      1.62 o 
  -7   1   5       35.14       26.99      1.77 o 
  -6   1   5       24.40       28.07      2.16 o 
  -5   1   5       79.81       76.31      1.53 o 
  -4   1   5       11.97       12.43      0.65 o 
  -3   1   5        4.98        3.74      0.38 o 
  -2   1   5      402.94      380.03      2.66 o 
  -1   1   5       56.52       54.91      0.82 o 
   0   1   5     3098.44     3251.31     20.30 o 
   1   1   5       78.87       75.99      1.00 o 
   2   1   5      110.20      124.20      1.47 o 
   3   1   5        0.03        8.60      0.45 o 
   4   1   5      191.62      191.54      2.17 o 
   5   1   5       56.02       67.94      1.24 o 
   6   1   5      761.35      812.21      6.56 o 
   7   1   5      755.92      719.06      7.60 o 
   8   1   5       29.38       34.14      2.00 o 
   9   1   5       15.72       16.27      1.34 o 
  10   1   5       26.35       26.54      2.60 o 
  11   1   5       42.20       43.54      2.14 o 
  -8   2   5        9.54       10.03      1.23 o 
  -7   2   5       39.68       33.61      1.47 o 
  -6   2   5       14.67       18.29      1.05 o 
  -5   2   5      107.30       96.54      1.87 o 
  -4   2   5      106.45      101.90      1.62 o 
  -3   2   5        5.01        3.52      0.36 o 
  -2   2   5       14.54       12.29      0.61 o 
  -1   2   5       48.02       54.66      0.87 o 
   0   2   5      144.09      155.40      2.23 o 
   1   2   5     2447.93     2490.70     24.26 o 
   2   2   5      928.26      929.66      6.14 o 
   3   2   5      288.00      299.71      2.71 o 
   4   2   5       83.47       84.18      1.15 o 
   5   2   5       17.45       32.20      0.89 o 
   6   2   5       94.38      110.53      1.88 o 
   7   2   5        7.86        9.23      0.90 o 
   8   2   5       39.92       38.74      1.63 o 
   9   2   5       38.15       44.09      2.01 o 
  10   2   5       46.59       49.49      1.92 o 
  11   2   5        1.49        1.05      0.70 o 
  -8   3   5        1.31        2.73      0.90 o 
  -7   3   5       14.54       13.36      1.12 o 
  -6   3   5       61.66       59.70      1.85 o 
  -5   3   5       39.01       39.31      1.40 o 
  -4   3   5       24.74       20.83      0.92 o 
  -3   3   5       50.04       45.00      1.22 o 
  -2   3   5       66.59       70.89      1.16 o 
  -1   3   5      110.11      115.66      2.92 o 
   0   3   5       88.27       89.62      1.65 o 
   1   3   5       39.43       30.84      0.67 o 
   2   3   5      172.49      193.56      2.03 o 
   3   3   5        0.58        2.84      0.32 o 
   4   3   5      220.73      211.86      2.18 o 
   5   3   5       46.43       53.61      0.98 o 
   6   3   5       52.10       71.64      1.65 o 
   7   3   5      415.90      379.80      4.42 o 
   8   3   5        7.47        9.82      0.92 o 
   9   3   5        0.52        2.50      0.59 o 
  10   3   5       78.62       77.99      2.38 o 
  11   3   5        7.87       11.04      1.23 o 
  -7   4   5        1.27        2.10      0.53 o 
  -6   4   5       23.86       24.59      1.19 o 
  -5   4   5       49.74       46.85      1.52 o 
  -4   4   5      334.96      313.72      4.19 o 
  -3   4   5        4.85        4.34      0.53 o 
  -2   4   5       48.23       41.91      2.38 o 
  -1   4   5        8.58       10.32      0.71 o 
   0   4   5      106.93      118.18      4.21 o 
   1   4   5        2.03        5.94      0.48 o 
   2   4   5        1.04        1.23      0.22 o 
   3   4   5       10.21       14.51      0.48 o 
   4   4   5        0.37        4.60      0.37 o 
   5   4   5      323.61      315.81      2.76 o 
   6   4   5       42.56       39.78      1.04 o 
   7   4   5      354.13      341.08      3.78 o 
   8   4   5       69.62       77.26      1.85 o 
   9   4   5        3.77        3.94      0.67 o 
  10   4   5        2.64        4.96      1.05 o 
  11   4   5       38.42       41.27      2.03 o 
  -7   5   5        6.91        4.87      0.68 o 
  -6   5   5        6.09        6.08      0.73 o 
  -5   5   5       30.12       30.65      2.14 o 
  -4   5   5       29.65       30.35      1.16 o 
  -3   5   5       16.57       15.58      0.98 o 
  -2   5   5       56.15       55.04      1.75 o 
  -1   5   5        0.22        0.88      0.40 o 
   0   5   5      552.06      529.49      9.49 o 
   1   5   5       19.44       15.19      1.25 o 
   2   5   5        1.28        0.68      0.58 o 
   3   5   5       17.50       19.99      0.59 o 
   4   5   5      440.36      427.23      3.39 o 
   5   5   5       16.77       15.15      0.74 o 
   6   5   5        2.93       12.41      0.70 o 
   7   5   5      216.73      194.25      2.42 o 
   8   5   5        3.34        4.31      0.61 o 
   9   5   5       32.85       34.76      1.44 o 
  10   5   5       39.21       42.49      1.65 o 
  11   5   5        0.21        2.64      0.87 o 
  -6   6   5       61.62       66.81      2.43 o 
  -5   6   5      124.58      130.29      2.46 o 
  -4   6   5       48.34       45.86      1.43 o 
  -3   6   5       36.28       38.29      1.52 o 
  -2   6   5       54.38       51.70      1.76 o 
  -1   6   5      642.88      616.59      7.98 o 
   0   6   5      279.39      247.65      4.34 o 
   1   6   5      653.00      628.11      9.67 o 
   2   6   5       62.03       57.58      1.68 o 
   3   6   5      198.70      205.20      3.47 o 
   4   6   5      169.04      154.65      1.90 o 
   5   6   5        1.03        1.13      0.56 o 
   6   6   5       48.33       50.55      1.44 o 
   7   6   5        1.97        0.89      0.57 o 
   8   6   5        0.47        1.18      0.58 o 
   9   6   5        3.72        7.18      0.94 o 
  10   6   5       90.18       95.52      2.64 o 
  11   6   5       39.79       38.55      2.07 o 
  -5   7   5       15.71       17.84      2.00 o 
  -4   7   5       16.46       14.15      0.87 o 
  -3   7   5       19.89       20.70      1.88 o 
  -2   7   5      115.91      114.57      2.95 o 
  -1   7   5       58.76       54.02      1.93 o 
   0   7   5       20.92       21.81      1.29 o 
   1   7   5       37.97       39.57      1.85 o 
   2   7   5       43.90       42.23      1.83 o 
   3   7   5        2.35        2.87      0.62 o 
   4   7   5       22.88       24.81      1.34 o 
   5   7   5        7.02        7.28      0.62 o 
   6   7   5      243.50      197.66      3.07 o 
   7   7   5        6.77        5.22      1.01 o 
   8   7   5       26.66       28.39      1.32 o 
   9   7   5        9.81        9.63      1.44 o 
  10   7   5       48.73       55.60      2.61 o 
  11   7   5       77.01       78.36      2.88 o 
  -4   8   5       21.94       26.66      2.17 o 
  -3   8   5       11.58       12.47      1.06 o 
  -2   8   5       10.56       11.76      1.09 o 
  -1   8   5       94.25       89.98      2.65 o 
   0   8   5        0.14        0.87      0.49 o 
   1   8   5        5.31        6.87      1.22 o 
   2   8   5      118.49      125.39      3.44 o 
   3   8   5       65.87       67.65      2.62 o 
   4   8   5        0.19        0.62      0.51 o 
   5   8   5        1.38        1.14      0.53 o 
   6   8   5      226.00      206.10      6.28 o 
   7   8   5       16.59       17.73      1.19 o 
   8   8   5       27.78       25.19      1.48 o 
   9   8   5        1.40        0.47      0.96 o 
  10   8   5       16.87       13.03      1.59 o 
  11   8   5       13.16       15.94      4.54 o 
  -3   9   5        5.74        5.88      0.75 o 
  -2   9   5       20.07       17.21      1.22 o 
  -1   9   5        8.75       12.02      1.25 o 
   0   9   5      105.01      109.26      3.18 o 
   1   9   5       80.20       78.12      6.08 o 
   2   9   5       14.43       19.17      2.16 o 
   3   9   5        0.41        0.74      0.59 o 
   4   9   5        2.25        2.18      0.77 o 
   5   9   5      230.04      231.30      5.25 o 
   6   9   5       86.95       69.03      3.20 o 
   7   9   5       53.59       47.98      2.18 o 
   8   9   5       12.93       10.52      1.93 o 
   9   9   5        0.05        0.09      0.84 o 
  10   9   5        1.28        4.59      2.50 o 
  -2  10   5        4.66        4.58      0.89 o 
  -1  10   5       38.31       40.25      1.96 o 
   0  10   5        4.05        8.04      1.14 o 
   1  10   5       71.78       64.77      2.68 o 
   2  10   5        1.92        5.11      1.04 o 
   3  10   5       14.33       16.27      1.74 o 
   4  10   5        1.11        1.80      1.13 o 
   5  10   5      117.31      113.61      3.28 o 
   6  10   5       43.44       50.95      3.06 o 
   7  10   5       26.13       27.42      3.61 o 
   8  10   5        5.11        8.98      2.33 o 
   9  10   5        0.06       -0.74      0.98 o 
  10  10   5       14.20       15.49      1.79 o 
   0  11   5        4.00        4.23      1.11 o 
   1  11   5        1.05        1.16      0.73 o 
   2  11   5        1.16        2.01      0.82 o 
   3  11   5        0.06        2.58      0.91 o 
   4  11   5       15.58       13.18      1.73 o 
   5  11   5       14.87       12.94      1.82 o 
   6  11   5       16.76       17.84      1.79 o 
   7  11   5        0.55        4.09      2.28 o 
   8  11   5        1.20        2.95      1.94 o 
   9  11   5        1.95        0.22      1.76 o 
   2  12   5        1.17        0.93      0.77 o 
   3  12   5        1.01        3.08      1.05 o 
   4  12   5        1.29        1.56      0.99 o 
   5  12   5       22.25       24.03      2.51 o 
   6  12   5       39.94       44.56      2.43 o 
   7  12   5      155.75      147.55      7.47 o 
  -4 -11   6       64.33       60.91      3.77 o 
  -3 -11   6       35.84       27.85      2.65 o 
  -2 -11   6        7.35        7.42      1.74 o 
  -1 -11   6       21.56       20.77      2.11 o 
  -6 -10   6       34.84       34.92      3.42 o 
  -5 -10   6        2.90        3.09      2.12 o 
  -4 -10   6        4.37        4.41      0.99 o 
  -3 -10   6       43.50       42.89      2.19 o 
  -2 -10   6       14.55       14.30      1.45 o 
  -1 -10   6        7.88        8.42      1.25 o 
   0 -10   6       69.62       62.56      2.56 o 
   1 -10   6       35.14       36.71      3.37 o 
  -7  -9   6        0.35        3.45      1.19 o 
  -6  -9   6       30.30       29.17      3.02 o 
  -5  -9   6       24.50       29.55      3.08 o 
  -4  -9   6      287.02      276.49      4.93 o 
  -3  -9   6        0.88        1.68      0.92 o 
  -2  -9   6        2.37        2.35      0.72 o 
  -1  -9   6       31.12       32.20      1.72 o 
   0  -9   6       30.47       29.50      1.79 o 
   1  -9   6        0.62        1.99      1.35 o 
   2  -9   6       24.23       25.90      1.55 o 
   3  -9   6       27.61       25.70      2.24 o 
  -8  -8   6      144.84      143.69      3.71 o 
  -7  -8   6       26.17       25.50      1.53 o 
  -6  -8   6       68.94       65.27      2.79 o 
  -5  -8   6       42.75       41.70      4.68 o 
  -4  -8   6       23.25       25.58      2.07 o 
  -3  -8   6       15.23       19.87      1.37 o 
  -2  -8   6        8.94        8.60      1.42 o 
  -1  -8   6        6.37        6.40      0.97 o 
   0  -8   6       17.45       22.11      2.80 o 
   1  -8   6       23.93       26.95      4.73 o 
   2  -8   6        1.91        3.12      0.71 o 
   3  -8   6        0.22        0.43      0.41 o 
   4  -8   6        0.10        1.30      0.77 o 
   5  -8   6        0.07        0.33      0.74 o 
  -8  -7   6        7.94        9.26      1.44 o 
  -7  -7   6        5.80        8.05      1.01 o 
  -6  -7   6       13.06       14.46      1.20 o 
  -5  -7   6       24.91       21.18      1.27 o 
  -4  -7   6       11.84       11.52      0.95 o 
  -3  -7   6       76.31       67.95      2.12 o 
  -2  -7   6       30.02       25.75      1.59 o 
  -1  -7   6       33.88       40.02      1.85 o 
   0  -7   6      142.76      133.92      3.22 o 
   1  -7   6       30.40       27.31      1.41 o 
   2  -7   6      163.30      161.72      4.91 o 
   3  -7   6      110.07      108.77      2.41 o 
   4  -7   6        3.16        4.36      0.67 o 
   5  -7   6        5.10        7.50      0.99 o 
   6  -7   6       13.37       17.63      2.06 o 
  -9  -6   6       98.52      114.68      3.44 o 
  -8  -6   6        6.16        6.14      1.06 o 
  -7  -6   6       39.65       39.86      1.56 o 
  -6  -6   6       71.30       75.27      2.26 o 
  -5  -6   6       45.30       40.15      1.59 o 
  -4  -6   6       65.88       50.88      1.61 o 
  -3  -6   6       11.13       16.63      1.48 o 
  -2  -6   6        2.48        4.36      0.83 o 
  -1  -6   6      117.01      116.74      2.81 o 
   0  -6   6      181.78      169.52      3.48 o 
   1  -6   6        8.52        7.07      0.82 o 
   2  -6   6      133.04      119.08      2.53 o 
   3  -6   6       14.41       17.35      0.90 o 
   4  -6   6        0.80       -0.09      0.37 o 
   5  -6   6       14.31       12.81      0.94 o 
   6  -6   6        0.37        0.99      0.44 o 
   7  -6   6        4.43        4.71      0.91 o 
  -9  -5   6       57.72       64.28      2.98 o 
  -8  -5   6      162.06      166.84      3.88 o 
  -7  -5   6       18.14       17.62      1.62 o 
  -6  -5   6       27.28       26.04      1.43 o 
  -5  -5   6       83.88       59.96      1.74 o 
  -4  -5   6       85.38       65.75      1.72 o 
  -3  -5   6      330.12      276.86      2.94 o 
  -2  -5   6      181.49      173.17      2.65 o 
  -1  -5   6      189.62      172.08      2.88 o 
   0  -5   6        6.36       13.11      1.08 o 
   1  -5   6       29.18       30.09      2.12 o 
   2  -5   6      961.24      962.98      7.99 o 
   3  -5   6       82.65       80.30      1.70 o 
   4  -5   6       52.06       50.03      1.57 o 
   5  -5   6       27.45       24.37      1.15 o 
   6  -5   6        0.40        2.29      0.54 o 
   7  -5   6       13.89       12.46      0.92 o 
  -9  -4   6       33.84       42.50      1.71 o 
  -8  -4   6       41.35       43.73      1.53 o 
  -7  -4   6       40.16       43.14      1.41 o 
  -6  -4   6        0.06        0.83      0.37 o 
  -5  -4   6       24.57       21.85      0.98 o 
  -4  -4   6      179.66      137.50      1.88 o 
  -3  -4   6        0.65        4.76      0.44 o 
  -2  -4   6      141.76      137.96      1.76 o 
  -1  -4   6        0.40        1.23      0.27 o 
   0  -4   6       68.73       76.49      1.53 o 
   1  -4   6       11.27       21.67      1.13 o 
   2  -4   6      437.63      416.71      4.25 o 
   3  -4   6        3.36        5.55      0.61 o 
   4  -4   6       40.33       41.84      1.39 o 
   5  -4   6       89.19       87.20      2.05 o 
   6  -4   6       11.06       10.63      0.92 o 
   7  -4   6        5.88        5.26      0.73 o 
   8  -4   6       29.48       30.23      2.04 o 
  -9  -3   6      347.21      367.73      5.53 o 
  -8  -3   6        0.09        0.87      0.56 o 
  -7  -3   6        2.71        2.53      0.54 o 
  -6  -3   6       27.41       22.53      1.03 o 
  -5  -3   6       10.11       16.10      0.75 o 
  -4  -3   6        4.18        6.57      0.44 o 
  -3  -3   6       48.18       40.19      0.83 o 
  -2  -3   6        0.07        6.87      0.36 o 
  -1  -3   6       82.89       85.62      1.10 o 
   0  -3   6       74.12       86.23      1.63 o 
   1  -3   6      173.49      185.10      2.62 o 
   2  -3   6      174.24      180.65      2.78 o 
   3  -3   6        1.39        8.08      1.07 o 
   4  -3   6        5.26       10.75      0.95 o 
   5  -3   6       67.34       55.98      1.76 o 
   6  -3   6      125.63      131.74      4.65 o 
   7  -3   6       20.05       22.56      1.22 o 
   8  -3   6       69.67       67.64      2.06 o 
   9  -3   6       15.58       16.42      1.28 o 
  -9  -2   6        0.12        1.91      0.92 o 
  -8  -2   6       57.94       64.56      1.93 o 
  -7  -2   6        0.59        1.10      0.49 o 
  -6  -2   6        0.03        2.48      0.46 o 
  -5  -2   6        2.87        0.96      0.39 o 
  -4  -2   6       24.82       21.53      0.68 o 
  -3  -2   6        0.00        0.08      0.19 o 
  -2  -2   6       26.22       36.16      0.69 o 
  -1  -2   6        2.28        7.48      0.41 o 
   0  -2   6      180.57      184.27      1.52 o 
   1  -2   6       16.19       29.26      0.91 o 
   2  -2   6     1650.06     1691.07     13.47 o 
   3  -2   6      431.19      430.33      7.12 o 
   4  -2   6        7.39       19.50      2.04 o 
   5  -2   6        5.56        7.04      0.79 o 
   6  -2   6        4.45        6.60      1.51 o 
   7  -2   6        9.86       13.53      1.06 o 
   8  -2   6        2.29        1.99      0.60 o 
   9  -2   6        0.97        0.50      0.53 o 
  -9  -1   6      132.57      144.46      3.31 o 
  -8  -1   6        1.82        3.16      0.67 o 
  -7  -1   6        1.72        2.18      0.58 o 
  -6  -1   6       37.97       37.67      1.30 o 
  -5  -1   6      558.66      523.11      4.90 o 
  -4  -1   6      304.27      289.51      2.92 o 
  -3  -1   6      287.23      258.99      2.02 o 
  -2  -1   6       31.11       31.46      0.60 o 
  -1  -1   6      772.51      776.64      4.98 o 
   0  -1   6       88.83      100.78      1.09 o 
   1  -1   6      140.97      170.06      1.45 o 
   2  -1   6       29.84       47.14      0.80 o 
   3  -1   6        0.59        3.23      0.40 o 
   4  -1   6        0.71       10.74      0.57 o 
   5  -1   6      206.36      208.17      2.74 o 
   6  -1   6       39.19       45.55      1.69 o 
   7  -1   6        0.24        1.06      0.50 o 
   8  -1   6      137.43      134.55      3.00 o 
   9  -1   6        4.38        3.89      0.82 o 
  10  -1   6        9.42        7.32      1.09 o 
  -9   0   6       46.18       49.32      2.20 o 
  -8   0   6       62.86       60.90      2.24 o 
  -7   0   6       15.64       14.67      1.04 o 
  -6   0   6       28.32       25.53      1.12 o 
  -5   0   6       64.31       67.37      1.54 o 
  -4   0   6      676.12      647.30      5.30 o 
  -3   0   6      493.24      453.96      3.13 o 
  -2   0   6       45.48       41.41      0.71 o 
  -1   0   6        9.40       15.06      0.43 o 
   0   0   6        5.59        9.04      0.38 o 
   1   0   6      329.45      400.70      2.85 o 
   2   0   6        2.16       20.74      0.49 o 
   3   0   6        8.97       12.23      0.51 o 
   4   0   6       38.59       41.54      0.96 o 
   5   0   6       90.57      104.47      1.88 o 
   6   0   6      403.27      415.35      4.38 o 
   7   0   6      235.94      233.31      3.83 o 
   8   0   6      233.91      224.66      3.95 o 
   9   0   6        9.69       11.55      1.62 o 
  10   0   6       13.81       15.31      1.49 o 
  -8   1   6       17.19       19.38      1.49 o 
  -7   1   6       17.08       15.60      1.26 o 
  -6   1   6        0.14        0.61      0.50 o 
  -5   1   6      106.44       98.92      1.83 o 
  -4   1   6      177.81      166.68      2.23 o 
  -3   1   6      225.40      202.67      2.32 o 
  -2   1   6       63.23       58.00      0.83 o 
  -1   1   6       92.84      111.67      1.00 o 
   0   1   6      125.06      138.45      1.37 o 
   1   1   6      170.31      194.07      1.87 o 
   2   1   6      161.53      163.64      1.72 o 
   3   1   6       34.47       45.32      0.79 o 
   4   1   6      186.24      199.77      2.29 o 
   5   1   6       40.82       50.35      1.11 o 
   6   1   6      312.45      313.71      3.54 o 
   7   1   6       13.81       23.14      1.23 o 
   8   1   6      174.38      165.28      3.36 o 
   9   1   6        5.97        5.45      1.09 o 
  10   1   6        0.23        2.03      1.00 o 
  11   1   6        0.23        2.72      1.62 o 
  -8   2   6       31.91       32.46      1.71 o 
  -7   2   6        0.08        0.63      0.48 o 
  -6   2   6       10.19       11.01      1.01 o 
  -5   2   6      105.21       95.57      2.54 o 
  -4   2   6      143.29      130.16      2.82 o 
  -3   2   6       45.80       55.73      1.28 o 
  -2   2   6      162.82      158.28      1.82 o 
  -1   2   6      234.88      245.02      2.09 o 
   0   2   6      212.60      246.76      2.16 o 
   1   2   6       53.98       81.86      1.17 o 
   2   2   6       10.80       15.10      0.54 o 
   3   2   6      438.18      489.35      3.70 o 
   4   2   6      380.26      344.27      2.61 o 
   5   2   6       46.62       52.36      1.14 o 
   6   2   6        0.95        3.75      0.50 o 
   7   2   6        0.01        7.10      0.84 o 
   8   2   6      154.15      142.41      4.07 o 
   9   2   6      106.23      106.22      2.86 o 
  10   2   6        6.51        8.25      1.02 o 
  11   2   6        0.22        3.77      0.84 o 
  -7   3   6        3.46        3.20      1.37 o 
  -6   3   6       13.34       11.09      1.02 o 
  -5   3   6       79.68       72.08      3.92 o 
  -4   3   6        0.05        0.78      0.46 o 
  -3   3   6      528.16      466.96      5.65 o 
  -2   3   6        3.61        5.20      0.97 o 
  -1   3   6      151.01      143.84      1.98 o 
   0   3   6      177.05      197.76      2.44 o 
   1   3   6      128.69      128.51      1.88 o 
   2   3   6        3.35        7.17      0.45 o 
   3   3   6      325.43      327.32      3.14 o 
   4   3   6       70.83       82.84      1.23 o 
   5   3   6        0.04        5.82      0.43 o 
   6   3   6       12.40        8.29      0.73 o 
   7   3   6      366.71      303.48      4.09 o 
   8   3   6        1.46        7.43      0.94 o 
   9   3   6       33.82       34.26      1.58 o 
  10   3   6       10.12        7.07      1.00 o 
  11   3   6        7.04        7.36      1.40 o 
  -7   4   6        6.63        9.13      1.49 o 
  -6   4   6       20.89       19.43      1.20 o 
  -5   4   6       18.57       16.24      2.00 o 
  -4   4   6       25.36       24.45      1.15 o 
  -3   4   6      102.92      101.33      2.24 o 
  -2   4   6      144.46      141.81      2.64 o 
  -1   4   6        5.56        4.65      0.62 o 
   0   4   6      480.84      493.40      5.83 o 
   1   4   6       27.68       28.89      0.92 o 
   2   4   6        6.99        5.42      0.36 o 
   3   4   6      125.97      111.92      1.36 o 
   4   4   6       45.04       40.05      1.02 o 
   5   4   6        8.66       11.63      0.70 o 
   6   4   6        6.37        9.44      0.57 o 
   7   4   6       64.04       48.97      1.39 o 
   8   4   6       22.94       24.26      1.19 o 
   9   4   6       12.66       13.60      1.05 o 
  10   4   6        0.17       -0.27      0.62 o 
  11   4   6        0.40       -0.17      0.65 o 
  -6   5   6        1.15        1.76      0.50 o 
  -5   5   6       18.85       17.17      1.13 o 
  -4   5   6      333.66      333.47      4.68 o 
  -3   5   6        5.84        5.69      0.67 o 
  -2   5   6        3.55        1.73      0.71 o 
  -1   5   6       70.95       66.51      2.09 o 
   0   5   6      118.95      110.87      3.09 o 
   1   5   6      177.31      161.75      7.08 o 
   2   5   6        7.61        6.24      0.64 o 
   3   5   6       29.35       35.44      1.03 o 
   4   5   6        8.92        8.23      0.58 o 
   5   5   6       33.39       35.24      0.96 o 
   6   5   6      828.11      725.58      5.80 o 
   7   5   6       22.43       15.97      0.81 o 
   8   5   6       19.60       24.01      1.19 o 
   9   5   6       10.13       10.93      0.94 o 
  10   5   6       43.98       42.40      1.73 o 
  11   5   6       11.60       11.83      1.31 o 
  -5   6   6       24.22       25.51      1.35 o 
  -4   6   6       33.80       38.81      1.44 o 
  -3   6   6        9.64        9.18      0.83 o 
  -2   6   6       12.89       15.24      1.40 o 
  -1   6   6       10.04       10.01      1.03 o 
   0   6   6       43.02       46.03      2.63 o 
   1   6   6      129.70      123.31      3.07 o 
   2   6   6      919.07      895.63      9.25 o 
   3   6   6      248.75      227.35      3.77 o 
   4   6   6        7.81        7.58      0.71 o 
   5   6   6        5.21        4.96      0.52 o 
   6   6   6       36.18       33.23      1.35 o 
   7   6   6      225.07      193.94      2.94 o 
   8   6   6       41.49       39.21      1.23 o 
   9   6   6       17.21       20.21      1.62 o 
  10   6   6        1.96        1.83      1.15 o 
  11   6   6        6.88        6.50      1.10 o 
  -5   7   6       13.81       16.01      1.26 o 
  -4   7   6      378.38      386.67      5.11 o 
  -3   7   6       24.68       22.14      1.34 o 
  -2   7   6        1.96        2.88      0.67 o 
  -1   7   6       38.63       40.67      1.78 o 
   0   7   6       28.41       28.86      1.51 o 
   1   7   6      215.95      203.35      4.32 o 
   2   7   6      110.37       98.22      4.62 o 
   3   7   6      147.95      142.73      3.05 o 
   4   7   6      157.12      152.59      3.96 o 
   5   7   6        2.70        4.06      0.63 o 
   6   7   6      203.37      167.65      4.02 o 
   7   7   6       13.64       16.35      1.38 o 
   8   7   6        8.31        9.80      1.62 o 
   9   7   6        5.61        4.36      1.14 o 
  10   7   6       14.56       15.41      2.68 o 
  11   7   6       12.13       12.57      1.54 o 
  -4   8   6        2.95        3.56      0.97 o 
  -3   8   6       35.94       36.31      2.32 o 
  -2   8   6       24.34       24.89      3.14 o 
  -1   8   6        3.51        4.61      0.85 o 
   0   8   6       22.51       22.69      1.97 o 
   1   8   6       88.99       87.85      2.83 o 
   2   8   6      332.43      332.81      6.19 o 
   3   8   6       20.27       22.96      1.59 o 
   4   8   6        5.67        5.11      0.84 o 
   5   8   6       19.15       23.28      2.19 o 
   6   8   6       21.53       20.26      1.74 o 
   7   8   6       29.32       22.24      1.79 o 
   8   8   6       98.13       92.77      3.25 o 
   9   8   6        4.79        6.82      1.13 o 
  10   8   6        4.21        6.93      1.66 o 
  11   8   6       22.41       27.17      2.92 o 
  -3   9   6        0.97        0.81      0.76 o 
  -2   9   6        1.35        1.85      0.64 o 
  -1   9   6        0.09        1.37      0.66 o 
   0   9   6       15.76       14.58      1.43 o 
   1   9   6       12.78       11.34      1.42 o 
   2   9   6      113.81      116.59      7.06 o 
   3   9   6        0.48        2.08      0.85 o 
   4   9   6        1.34        0.79      0.63 o 
   5   9   6       13.99       10.24      1.21 o 
   6   9   6        1.52        2.25      1.05 o 
   7   9   6      136.80      133.39      3.56 o 
   8   9   6        3.37        4.48      2.40 o 
   9   9   6       45.97       39.51      2.36 o 
  10   9   6        7.86        8.37      2.15 o 
  -1  10   6        6.79        6.45      1.03 o 
   0  10   6       68.20       67.46      2.82 o 
   1  10   6        0.64        1.31      0.71 o 
   2  10   6      275.28      301.07      6.42 o 
   3  10   6       90.80       94.59      3.76 o 
   4  10   6       24.33       22.17      2.08 o 
   5  10   6        4.02        4.21      0.86 o 
   6  10   6       12.61        9.07      3.18 o 
   7  10   6       20.71       19.57      3.22 o 
   8  10   6       42.61       38.69      3.65 o 
   9  10   6       10.97       10.65      1.53 o 
   0  11   6        0.65        2.04      0.88 o 
   1  11   6       48.07       51.43      4.17 o 
   2  11   6       84.23       76.36      3.63 o 
   3  11   6       20.49       19.88      2.05 o 
   4  11   6       50.38       51.49      2.85 o 
   5  11   6        0.18        0.47      0.75 o 
   6  11   6       20.92       22.31      1.99 o 
   7  11   6        0.06        0.16      1.84 o 
   8  11   6        1.99        0.58      1.78 o 
   3  12   6       12.17       11.28      1.71 o 
   4  12   6       25.23       24.74      2.46 o 
   5  12   6       77.55       82.03      3.89 o 
   6  12   6       17.35       17.94      1.88 o 
   7  12   6       89.48       99.63      6.31 o 
  -5 -10   7       15.58       16.69      3.89 o 
  -4 -10   7        1.90        2.15      1.79 o 
  -3 -10   7       77.98       76.59      3.76 o 
  -2 -10   7        7.29        4.86      1.07 o 
  -1 -10   7        0.80        7.63      8.90 o 
   0 -10   7        0.02       -0.46      0.57 o 
   1 -10   7        0.35        0.80      0.55 o 
  -7  -9   7      194.70      203.79      6.51 o 
  -6  -9   7        2.13       14.72      2.38 o 
  -5  -9   7       24.92       28.89      3.18 o 
  -4  -9   7        4.56        8.55      3.78 o 
  -3  -9   7        1.25        0.77      0.68 o 
  -2  -9   7       77.99       75.67      2.66 o 
  -1  -9   7        0.23        1.33      0.81 o 
   0  -9   7        8.10        6.99      1.43 o 
   1  -9   7        9.95        7.56      1.14 o 
   2  -9   7        0.40        2.92      0.71 o 
   3  -9   7       98.84       98.23      2.94 o 
  -7  -8   7        0.19        2.00      0.74 o 
  -6  -8   7        0.87        1.66      0.94 o 
  -5  -8   7       41.26       49.79      3.38 o 
  -4  -8   7       14.72       15.55      4.32 o 
  -3  -8   7       93.72       95.27      2.71 o 
  -2  -8   7       24.79       30.74      3.55 o 
  -1  -8   7        8.77        9.20      1.18 o 
   0  -8   7       10.38       10.42      1.25 o 
   1  -8   7       12.75       12.91      1.12 o 
   2  -8   7       16.83       19.12      1.32 o 
   3  -8   7       75.10       72.63      2.46 o 
   4  -8   7        1.27        1.26      0.85 o 
  -8  -7   7      788.86      827.81     12.09 o 
  -7  -7   7       21.86       28.71      1.61 o 
  -6  -7   7        0.63        1.56      0.67 o 
  -5  -7   7        0.62        2.18      0.70 o 
  -4  -7   7        0.87       -0.87      1.26 o 
  -3  -7   7       10.48       17.30      1.99 o 
  -2  -7   7       17.44       13.99      1.22 o 
  -1  -7   7       20.33       23.44      1.54 o 
   0  -7   7        7.58        9.35      1.08 o 
   1  -7   7        2.06        2.08      0.75 o 
   2  -7   7       69.13       61.11      1.86 o 
   3  -7   7        4.18        3.56      1.04 o 
   4  -7   7        2.90        1.10      0.94 o 
   5  -7   7       25.82       24.17      1.31 o 
  -8  -6   7       11.16       12.31      1.37 o 
  -7  -6   7       88.60       88.25      2.76 o 
  -6  -6   7       22.10       22.89      1.62 o 
  -5  -6   7       35.98       31.22      1.46 o 
  -4  -6   7       38.70       31.87      2.33 o 
  -3  -6   7        6.15        9.72      0.78 o 
  -2  -6   7        0.78        0.02      0.45 o 
  -1  -6   7       29.84       38.69      1.35 o 
   0  -6   7       43.29       43.45      1.61 o 
   1  -6   7       31.55       29.32      1.25 o 
   2  -6   7      321.27      310.62      4.51 o 
   3  -6   7      617.35      583.01      6.84 o 
   4  -6   7       78.68       74.94      2.14 o 
   5  -6   7        3.77        4.12      0.72 o 
   6  -6   7       26.58       26.34      1.34 o 
  -8  -5   7      483.65      492.09      7.17 o 
  -7  -5   7        8.36        8.92      1.17 o 
  -6  -5   7        8.39       11.70      1.02 o 
  -5  -5   7       33.92       32.43      1.48 o 
  -4  -5   7      100.46       84.65      2.30 o 
  -3  -5   7        4.11        7.71      0.83 o 
  -2  -5   7        8.94       12.55      0.75 o 
  -1  -5   7      393.56      361.68      4.19 o 
   0  -5   7       10.40       13.00      1.00 o 
   1  -5   7      105.89       99.68      2.19 o 
   2  -5   7        2.48       10.66      1.50 o 
   3  -5   7       47.88       52.94      1.72 o 
   4  -5   7        9.47        8.39      0.87 o 
   5  -5   7        8.65        7.54      0.93 o 
   6  -5   7       54.88       51.93      2.86 o 
   7  -5   7        5.77        5.80      0.77 o 
  -9  -4   7       71.05       73.17      2.42 o 
  -8  -4   7       84.64       94.04      2.68 o 
  -7  -4   7        4.08        5.08      0.81 o 
  -6  -4   7       13.11       11.66      1.03 o 
  -5  -4   7        0.55        1.35      0.56 o 
  -4  -4   7        0.06        0.41      0.47 o 
  -3  -4   7       71.36       80.00      2.42 o 
  -2  -4   7       24.34       47.42      1.34 o 
  -1  -4   7        1.67        0.18      0.41 o 
   0  -4   7       76.04       71.07      1.80 o 
   1  -4   7        5.61        7.90      0.86 o 
   2  -4   7       22.45       28.34      1.27 o 
   3  -4   7       99.30      105.38      2.33 o 
   4  -4   7        8.33       12.99      1.02 o 
   5  -4   7        3.88        4.98      0.69 o 
   6  -4   7        0.24        1.53      0.62 o 
   7  -4   7        0.38        0.34      0.69 o 
   8  -4   7        5.25        6.66      0.81 o 
  -9  -3   7      132.65      149.97      3.16 o 
  -8  -3   7      364.89      386.91      4.60 o 
  -7  -3   7        3.54        4.11      0.60 o 
  -6  -3   7        3.61        2.75      0.57 o 
  -5  -3   7        0.17        0.84      0.49 o 
  -4  -3   7      182.15      164.29      1.98 o 
  -3  -3   7        8.14        7.89      0.49 o 
  -2  -3   7      254.03      233.65      2.27 o 
  -1  -3   7      364.31      358.98      3.80 o 
   0  -3   7       13.68       23.87      0.87 o 
   1  -3   7       43.01       50.05      1.40 o 
   2  -3   7       51.13       63.84      2.33 o 
   3  -3   7        3.44        7.64      1.18 o 
   4  -3   7       76.13       81.41      2.02 o 
   5  -3   7       71.26       66.08      2.03 o 
   6  -3   7        3.54        6.52      0.78 o 
   7  -3   7        6.20        4.41      0.81 o 
   8  -3   7       64.38       56.20      1.98 o 
   9  -3   7        8.61       11.14      1.16 o 
  -9  -2   7       17.11       18.73      1.52 o 
  -8  -2   7       26.13       28.70      1.56 o 
  -7  -2   7       39.18       40.86      1.75 o 
  -6  -2   7        0.11        1.31      0.48 o 
  -5  -2   7        1.84        2.88      0.69 o 
  -4  -2   7      187.66      169.88      1.99 o 
  -3  -2   7      130.85      116.43      1.39 o 
  -2  -2   7       97.75       90.00      1.35 o 
  -1  -2   7      302.88      307.09      2.75 o 
   0  -2   7       88.26       90.54      1.34 o 
   1  -2   7       88.77      113.80      1.60 o 
   2  -2   7        3.26        8.20      0.64 o 
   3  -2   7       41.71       58.31      1.60 o 
   4  -2   7       32.11       32.83      1.25 o 
   5  -2   7       28.11       27.48      3.60 o 
   6  -2   7        3.68        6.21      0.85 o 
   7  -2   7        2.04        5.06      0.77 o 
   8  -2   7       10.92       10.93      1.10 o 
   9  -2   7       77.61       69.56      2.47 o 
  -8  -1   7       44.90       46.17      2.12 o 
  -7  -1   7        2.58        1.70      0.53 o 
  -6  -1   7       14.86       16.37      1.06 o 
  -5  -1   7      179.23      166.93      2.35 o 
  -4  -1   7      314.10      294.61      3.06 o 
  -3  -1   7       88.99       80.78      1.09 o 
  -2  -1   7      618.96      546.95      3.68 o 
  -1  -1   7      349.34      318.81      2.66 o 
   0  -1   7        1.82        1.82      0.22 o 
   1  -1   7      508.83      535.44      3.16 o 
   2  -1   7       63.89       69.01      1.05 o 
   3  -1   7      189.28      188.01      1.96 o 
   4  -1   7        7.01       15.79      0.77 o 
   5  -1   7       25.61       28.03      1.31 o 
   6  -1   7        0.07        2.07      0.72 o 
   7  -1   7        2.77        8.58      1.38 o 
   8  -1   7      196.28      179.77      3.59 o 
   9  -1   7        4.26        2.39      1.19 o 
  10  -1   7        4.15        5.14      0.95 o 
  -8   0   7       26.96       28.08      1.79 o 
  -7   0   7       42.05       43.05      1.87 o 
  -6   0   7        0.11        0.10      0.39 o 
  -5   0   7       53.45       51.54      1.40 o 
  -4   0   7       16.17       14.07      0.92 o 
  -3   0   7      844.40      770.48      5.44 o 
  -2   0   7     1150.58     1074.76      5.71 o 
  -1   0   7        8.97       17.88      0.59 o 
   0   0   7      362.81      330.30      2.48 o 
   1   0   7      373.91      385.61      3.50 o 
   2   0   7       46.10       62.82      0.86 o 
   3   0   7        0.16        1.19      0.27 o 
   4   0   7        5.39       16.87      0.80 o 
   5   0   7       18.72       20.43      0.87 o 
   6   0   7       53.85       54.72      1.93 o 
   7   0   7        4.53        7.41      1.19 o 
   8   0   7       56.35       60.12      2.62 o 
   9   0   7        0.97        2.34      0.67 o 
  10   0   7        0.11        0.72      1.04 o 
  -8   1   7        0.97        0.10      0.51 o 
  -7   1   7       14.09       13.80      1.26 o 
  -6   1   7       13.73       11.48      1.10 o 
  -5   1   7        2.16        3.18      0.61 o 
  -4   1   7      195.35      189.98      2.77 o 
  -3   1   7      966.18      916.59      6.63 o 
  -2   1   7      297.34      267.74      2.17 o 
  -1   1   7       63.92       63.04      0.97 o 
   0   1   7       57.97       54.94      0.85 o 
   1   1   7       58.28       65.64      1.02 o 
   2   1   7        8.06       20.11      0.60 o 
   3   1   7      222.63      230.68      1.99 o 
   4   1   7       14.90       20.19      0.75 o 
   5   1   7       12.69       23.52      0.86 o 
   6   1   7       19.33       23.19      1.07 o 
   7   1   7       47.90       39.80      1.61 o 
   8   1   7      406.65      375.42      5.45 o 
   9   1   7      275.49      270.31      4.96 o 
  10   1   7      150.51      142.10      3.56 o 
  -7   2   7        6.80        5.10      0.88 o 
  -6   2   7        2.47        1.36      0.55 o 
  -5   2   7       24.44       25.59      1.32 o 
  -4   2   7        8.42        6.49      0.77 o 
  -3   2   7       13.92       12.60      0.95 o 
  -2   2   7      285.09      266.70      3.58 o 
  -1   2   7        0.00        2.63      0.31 o 
   0   2   7       11.05       15.63      0.55 o 
   1   2   7        4.51        4.28      0.34 o 
   2   2   7      394.22      453.79      3.31 o 
   3   2   7      483.58      464.44      3.45 o 
   4   2   7        0.00        0.80      0.31 o 
   5   2   7      233.36      244.44      2.22 o 
   6   2   7        8.31        9.14      0.79 o 
   7   2   7       11.15       18.92      1.32 o 
   8   2   7       44.26       42.45      1.77 o 
   9   2   7        2.84        3.19      0.76 o 
  10   2   7       11.31       12.13      1.63 o 
  11   2   7        6.21        8.26      1.49 o 
  -7   3   7        3.63        4.53      0.73 o 
  -6   3   7        4.55        2.78      0.65 o 
  -5   3   7        1.95        1.50      0.79 o 
  -4   3   7      217.78      201.41      4.33 o 
  -3   3   7     1158.69     1112.23     11.25 o 
  -2   3   7       31.46       24.81      1.13 o 
  -1   3   7      113.20       98.28      2.23 o 
   0   3   7       77.26       82.12      1.48 o 
   1   3   7        0.00       -0.09      0.21 o 
   2   3   7      558.30      568.02      4.19 o 
   3   3   7       18.75       20.92      0.69 o 
   4   3   7      192.07      184.76      1.74 o 
   5   3   7        6.27        6.61      0.49 o 
   6   3   7        0.85        2.02      0.44 o 
   7   3   7       73.19       50.42      1.68 o 
   8   3   7        1.90        3.26      0.72 o 
   9   3   7        0.05        2.01      0.66 o 
  10   3   7        1.09        2.93      0.81 o 
  11   3   7       22.15       22.12      1.84 o 
  -6   4   7        0.74        1.81      0.72 o 
  -5   4   7       66.48       63.99      2.07 o 
  -4   4   7        4.94        6.63      0.77 o 
  -3   4   7        1.07        0.54      0.38 o 
  -2   4   7      103.07       86.60      2.57 o 
  -1   4   7        8.61       14.48      0.88 o 
   0   4   7      122.75      114.97      2.92 o 
   1   4   7       18.87       19.86      0.93 o 
   2   4   7      497.67      495.08      4.14 o 
   3   4   7      463.05      443.22      3.47 o 
   4   4   7       40.56       38.55      0.88 o 
   5   4   7      106.81      112.46      1.96 o 
   6   4   7       11.39       12.78      0.75 o 
   7   4   7      128.26      119.33      2.16 o 
   8   4   7       21.31       24.52      1.18 o 
   9   4   7       57.29       59.94      1.78 o 
  10   4   7        9.29        7.37      1.03 o 
  11   4   7        5.56        3.64      0.96 o 
  -6   5   7        0.16        0.67      0.58 o 
  -5   5   7        2.74        4.05      1.09 o 
  -4   5   7      417.19      408.66      5.71 o 
  -3   5   7      328.76      323.17      4.78 o 
  -2   5   7       67.96       65.27      1.90 o 
  -1   5   7       28.73       23.87      1.33 o 
   0   5   7       40.76       34.49      1.60 o 
   1   5   7      356.64      326.58      5.60 o 
   2   5   7       67.69       59.06      1.80 o 
   3   5   7      819.99      769.01      8.11 o 
   4   5   7        8.90       13.48      0.85 o 
   5   5   7        2.65        6.01      0.73 o 
   6   5   7       19.97       27.89      1.03 o 
   7   5   7        0.03        3.70      0.46 o 
   8   5   7      120.77      114.57      2.27 o 
   9   5   7        7.38       13.93      1.06 o 
  10   5   7        2.66        3.09      0.74 o 
  11   5   7       22.08       21.94      2.26 o 
  -5   6   7        0.30        0.68      0.48 o 
  -4   6   7        5.41        5.28      0.74 o 
  -3   6   7       65.56       71.15      2.22 o 
  -2   6   7       31.30       25.51      1.50 o 
  -1   6   7        4.22        7.38      1.81 o 
   0   6   7        8.85        7.85      1.05 o 
   1   6   7        1.11        2.32      0.84 o 
   2   6   7      415.66      390.86      5.32 o 
   3   6   7     1124.79     1107.25     11.28 o 
   4   6   7      153.25      149.76      2.51 o 
   5   6   7      206.26      203.23      3.63 o 
   6   6   7        0.01        0.82      0.62 o 
   7   6   7      115.30      100.36      2.27 o 
   8   6   7       13.50       14.34      0.95 o 
   9   6   7       24.07       26.23      3.25 o 
  10   6   7       50.35       51.43      2.26 o 
  11   6   7        2.70        5.11      1.19 o 
  -4   7   7      130.08      127.12      2.84 o 
  -3   7   7      102.55      103.22      2.56 o 
  -2   7   7       14.25       20.71      1.38 o 
  -1   7   7       89.35       89.55      3.36 o 
   0   7   7       30.17       32.71      2.50 o 
   1   7   7       29.12       28.64      1.62 o 
   2   7   7      208.39      203.56      4.57 o 
   3   7   7      876.09      838.38     14.17 o 
   4   7   7        0.19        0.39      0.50 o 
   5   7   7       13.12       15.91      1.38 o 
   6   7   7       35.85       29.20      1.79 o 
   7   7   7        0.74        2.59      0.96 o 
   8   7   7       44.16       43.80      1.90 o 
   9   7   7        3.99        5.60      1.12 o 
  10   7   7       13.58       14.23      1.72 o 
  11   7   7        2.50        0.93      1.11 o 
  -3   8   7       21.21       20.03      1.39 o 
  -2   8   7       14.86       17.71      1.52 o 
  -1   8   7        2.86        2.54      0.68 o 
   0   8   7        2.24        2.57      1.18 o 
   1   8   7        3.52        4.74      1.17 o 
   2   8   7       42.16       43.65      4.69 o 
   3   8   7       20.25       22.27      1.78 o 
   4   8   7       50.51       48.90      1.98 o 
   5   8   7      103.05      105.31      2.97 o 
   6   8   7       32.81       29.55      2.36 o 
   7   8   7       45.25       42.82      2.37 o 
   8   8   7        3.84        5.15      1.22 o 
  10   8   7       65.27       51.37      3.76 o 
  -2   9   7        0.23        1.23      0.65 o 
  -1   9   7        0.09        0.58      0.56 o 
   0   9   7        0.05        0.26      0.53 o 
   1   9   7        9.70        9.31      1.27 o 
   2   9   7      359.74      351.64      6.84 o 
   3   9   7      370.22      372.71      9.67 o 
   4   9   7       25.72       28.80      1.66 o 
   5   9   7        5.92        7.01      1.06 o 
   6   9   7        3.88        5.07      2.12 o 
   7   9   7        0.10       -1.35      1.43 o 
   8   9   7        4.64        4.21      1.42 o 
   9   9   7      109.83      114.15      3.73 o 
  10   9   7        5.20        5.81      1.89 o 
  -1  10   7        0.25        0.94      0.63 o 
   0  10   7        6.28        6.58      1.12 o 
   1  10   7       33.59       30.55      1.96 o 
   2  10   7       82.05       97.18      3.56 o 
   3  10   7       39.20       36.99      4.15 o 
   4  10   7        9.76        8.67      2.61 o 
   5  10   7       15.95       16.66      2.40 o 
   6  10   7        4.44        3.22      1.20 o 
   7  10   7        8.76        7.27      2.35 o 
   8  10   7        3.42        7.87      2.33 o 
   9  10   7       59.68       64.72      2.79 o 
   1  11   7        8.54        7.05      1.28 o 
   2  11   7      328.41      329.59      7.16 o 
   3  11   7       20.52       21.45      2.16 o 
   4  11   7        0.26       -0.36      0.69 o 
   5  11   7        6.07        6.11      1.92 o 
   6  11   7        0.06        1.31      1.04 o 
   7  11   7       10.27       11.85      2.92 o 
   8  11   7        1.34        4.05      2.01 o 
   4  12   7        0.00        0.25      0.79 o 
   5  12   7        5.06        6.19      1.71 o 
   6  12   7        0.30        3.28      1.73 o 
  -4 -10   8        0.22        0.29      1.74 o 
  -3 -10   8        0.17        1.02      1.12 o 
  -2 -10   8       20.20       18.33      1.63 o 
  -1 -10   8        5.47        4.54      1.54 o 
   0 -10   8       24.79       24.35      1.77 o 
  -6  -9   8       20.80       12.94      5.23 o 
  -5  -9   8        7.03       11.04      2.26 o 
  -4  -9   8        1.06        2.11      5.06 o 
  -3  -9   8       30.89       32.88      1.69 o 
  -2  -9   8        4.60        5.36      0.96 o 
  -1  -9   8       73.49       77.41      2.69 o 
   0  -9   8       79.09       78.37      2.53 o 
   1  -9   8       32.01       35.90      1.75 o 
   2  -9   8        0.82        1.26      0.63 o 
  -7  -8   8       38.72       47.00      2.40 o 
  -6  -8   8       17.50       20.67      2.67 o 
  -5  -8   8       20.26       19.17      2.53 o 
  -4  -8   8        3.73       -1.00      5.14 o 
  -3  -8   8       21.02       26.60      1.51 o 
  -2  -8   8       43.98       46.55      1.73 o 
  -1  -8   8      101.65      103.92      2.84 o 
   0  -8   8        9.65        9.67      1.09 o 
   1  -8   8       32.12       31.61      1.58 o 
   2  -8   8        0.08        1.16      0.67 o 
   3  -8   8        2.24        1.48      0.66 o 
   4  -8   8       32.04       28.83      2.05 o 
  -7  -7   8      126.49      131.58      3.42 o 
  -6  -7   8       60.78       72.26      2.42 o 
  -5  -7   8        0.00        1.49      1.04 o 
  -4  -7   8        1.51        0.04      1.24 o 
  -3  -7   8        0.91        1.52      1.22 o 
  -2  -7   8       83.27       85.03      2.19 o 
  -1  -7   8      126.79      130.25      3.02 o 
   0  -7   8      332.02      319.93      4.91 o 
   1  -7   8        1.55        4.11      0.70 o 
   2  -7   8        0.74        1.85      0.60 o 
   3  -7   8       49.23       43.54      1.95 o 
   4  -7   8       12.76       11.69      1.18 o 
   5  -7   8       27.05       26.72      1.48 o 
  -8  -6   8       30.98       35.91      2.11 o 
  -7  -6   8      137.94      153.35      4.05 o 
  -6  -6   8       50.11       50.80      2.10 o 
  -5  -6   8       41.09       42.26      1.84 o 
  -4  -6   8       45.05       49.38      2.11 o 
  -3  -6   8        0.99        2.60      0.76 o 
  -2  -6   8        6.20        6.87      0.78 o 
  -1  -6   8      118.56      110.63      2.34 o 
   0  -6   8       30.03       30.25      1.41 o 
   1  -6   8       52.59       47.34      4.09 o 
   2  -6   8       67.38       68.57      4.45 o 
   3  -6   8       21.27       22.11      1.32 o 
   4  -6   8       32.66       31.72      1.57 o 
   5  -6   8       46.74       45.11      1.80 o 
   6  -6   8       31.09       31.39      2.28 o 
  -8  -5   8      235.88      258.33      5.07 o 
  -7  -5   8       19.28       22.37      1.72 o 
  -6  -5   8       11.42       12.32      1.05 o 
  -5  -5   8        0.02        1.27      0.55 o 
  -4  -5   8        0.04        0.21      0.46 o 
  -3  -5   8        1.10        5.09      1.69 o 
  -2  -5   8      488.52      431.46      4.64 o 
  -1  -5   8      308.26      310.70      4.47 o 
   0  -5   8      150.62      151.85      2.92 o 
   1  -5   8       34.77       33.20      1.60 o 
   2  -5   8       23.40       22.26      1.34 o 
   3  -5   8       23.52       28.22      1.39 o 
   4  -5   8       34.22       35.81      1.60 o 
   5  -5   8      292.44      293.70      4.65 o 
   6  -5   8       22.85       21.13      1.32 o 
   7  -5   8       29.92       30.16      1.54 o 
  -8  -4   8        6.14        8.92      1.22 o 
  -7  -4   8        3.73        5.46      1.05 o 
  -6  -4   8        0.08        0.85      0.71 o 
  -5  -4   8        1.26        2.31      0.62 o 
  -4  -4   8        6.81        8.67      0.87 o 
  -3  -4   8       22.40       18.62      1.47 o 
  -2  -4   8      573.26      497.06      5.72 o 
  -1  -4   8       85.46       74.42      1.58 o 
   0  -4   8       32.26       38.33      2.24 o 
   1  -4   8        0.01        0.50      0.42 o 
   2  -4   8       14.19       21.45      1.18 o 
   3  -4   8        8.64       10.08      0.93 o 
   4  -4   8        2.21        3.30      0.62 o 
   5  -4   8        0.97        1.54      0.61 o 
   6  -4   8        0.88        3.00      0.63 o 
   7  -4   8        0.25        0.75      0.78 o 
   8  -4   8       24.88       24.23      1.37 o 
  -8  -3   8       92.25       98.90      2.43 o 
  -7  -3   8        0.48        2.04      0.52 o 
  -6  -3   8       54.12       57.25      2.06 o 
  -5  -3   8        6.38        8.75      0.74 o 
  -4  -3   8       18.10       17.96      0.95 o 
  -3  -3   8      124.28      115.63      2.45 o 
  -2  -3   8     1254.65     1171.18     20.97 o 
  -1  -3   8      457.48      436.95      5.22 o 
   0  -3   8        0.01        5.61      0.53 o 
   1  -3   8       79.72       77.81      1.89 o 
   2  -3   8        5.30        7.33      0.76 o 
   3  -3   8       42.93       39.33      1.71 o 
   4  -3   8       69.54       77.11      2.30 o 
   5  -3   8       42.41       43.39      1.62 o 
   6  -3   8       45.40       48.39      1.85 o 
   7  -3   8        1.01        0.91      0.49 o 
   8  -3   8        3.00        3.65      0.78 o 
  -8  -2   8        1.77        2.20      0.71 o 
  -7  -2   8        3.50        4.08      0.71 o 
  -6  -2   8        1.56        3.47      0.61 o 
  -5  -2   8       31.89       32.17      1.13 o 
  -4  -2   8        9.03        9.63      0.70 o 
  -3  -2   8        1.89        2.60      0.33 o 
  -2  -2   8       97.24       95.69      1.70 o 
  -1  -2   8      168.73      152.90      3.79 o 
   0  -2   8       15.09       18.54      0.85 o 
   1  -2   8      111.29      115.98      1.77 o 
   2  -2   8      127.37      123.84      2.15 o 
   3  -2   8       16.10       21.33      1.14 o 
   4  -2   8      105.81      114.60      2.50 o 
   5  -2   8        2.28        2.94      0.57 o 
   6  -2   8        0.01        3.27      1.14 o 
   7  -2   8       23.10       21.89      2.25 o 
   8  -2   8        0.04        0.49      0.99 o 
   9  -2   8       41.10       39.72      1.91 o 
  -8  -1   8       47.67       48.23      2.20 o 
  -7  -1   8       43.87       39.60      1.95 o 
  -6  -1   8       25.91       29.54      1.31 o 
  -5  -1   8        3.04        4.80      0.54 o 
  -4  -1   8       43.47       46.44      1.36 o 
  -3  -1   8        0.40        1.66      0.46 o 
  -2  -1   8     4128.98     3884.20     18.74 o 
  -1  -1   8      194.67      179.04      2.12 o 
   0  -1   8      104.89       97.27      1.18 o 
   1  -1   8      248.04      259.07      2.17 o 
   2  -1   8        9.64       11.76      0.45 o 
   3  -1   8      378.51      367.18      4.01 o 
   4  -1   8        6.65       14.86      1.05 o 
   5  -1   8      564.41      540.76      6.32 o 
   6  -1   8       10.39       11.58      1.14 o 
   7  -1   8        9.56       14.13      1.20 o 
   8  -1   8       16.89       14.39      1.28 o 
   9  -1   8        6.07        4.93      0.88 o 
  -8   0   8       13.78       12.58      1.38 o 
  -7   0   8        3.31        3.26      0.83 o 
  -6   0   8       39.53       41.03      1.82 o 
  -5   0   8       29.26       30.31      1.49 o 
  -4   0   8        0.75        2.84      0.71 o 
  -3   0   8      105.63      105.77      1.67 o 
  -2   0   8      277.85      267.77      2.19 o 
  -1   0   8       60.04       63.05      1.07 o 
   0   0   8        1.62        3.67      0.30 o 
   1   0   8       75.23       81.72      1.17 o 
   2   0   8        7.57       11.45      0.51 o 
   3   0   8       73.45       67.38      1.01 o 
   4   0   8       99.14       95.34      1.66 o 
   5   0   8       64.20       69.57      2.18 o 
   6   0   8      187.69      179.42      3.76 o 
   7   0   8        2.01        4.51      0.96 o 
   8   0   8        5.02        3.28      0.89 o 
   9   0   8      204.79      188.41      4.00 o 
  10   0   8       79.99       80.17      3.62 o 
  -7   1   8       10.08        9.38      1.20 o 
  -6   1   8       27.93       29.25      1.94 o 
  -5   1   8       46.31       47.00      1.75 o 
  -4   1   8        0.03        0.26      0.38 o 
  -3   1   8      609.03      573.39      6.46 o 
  -2   1   8     1275.72     1198.10      8.83 o 
  -1   1   8        8.57       17.25      0.62 o 
   0   1   8       46.18       45.81      0.89 o 
   1   1   8        4.38        9.47      0.58 o 
   2   1   8       40.95       50.16      0.97 o 
   3   1   8      208.48      195.57      1.98 o 
   4   1   8      464.35      445.35      3.79 o 
   5   1   8      594.60      571.81      5.00 o 
   6   1   8        0.18        0.72      0.48 o 
   7   1   8        4.36       12.59      1.12 o 
   8   1   8       51.41       57.40      2.08 o 
   9   1   8       92.35       85.55      2.68 o 
  10   1   8        5.78        5.63      1.05 o 
  -7   2   8       88.04       91.15      2.97 o 
  -6   2   8       14.70       13.95      1.34 o 
  -5   2   8       34.19       34.68      2.74 o 
  -4   2   8       27.02       28.55      2.67 o 
  -3   2   8        4.46        5.55      0.76 o 
  -2   2   8       45.43       40.92      1.57 o 
  -1   2   8       42.21       36.76      1.13 o 
   0   2   8      174.93      173.10      1.66 o 
   1   2   8        4.76        4.89      0.40 o 
   2   2   8       21.29       25.69      0.72 o 
   3   2   8       60.77       64.01      1.06 o 
   4   2   8      249.99      244.89      2.37 o 
   5   2   8        9.20       20.04      0.65 o 
   6   2   8      167.10      153.08      2.60 o 
   7   2   8       13.48       16.87      1.31 o 
   8   2   8      148.93      137.23      3.19 o 
   9   2   8        0.63        0.48      0.69 o 
  10   2   8        7.76        8.73      1.19 o 
  -7   3   8        0.05        0.17      0.38 o 
  -6   3   8       28.59       29.14      1.63 o 
  -5   3   8        0.77        0.80      0.48 o 
  -4   3   8      101.28       96.48      2.98 o 
  -3   3   8      323.94      328.59      5.08 o 
  -2   3   8      462.93      395.65      5.57 o 
  -1   3   8        1.49        6.19      0.74 o 
   0   3   8      131.78      124.88      2.32 o 
   1   3   8       25.86       23.97      0.76 o 
   2   3   8        0.06        3.05      0.39 o 
   3   3   8      127.24      125.13      1.41 o 
   4   3   8     2576.08     2496.35     13.07 o 
   5   3   8       31.08       27.39      0.95 o 
   6   3   8       31.34       32.99      1.25 o 
   7   3   8        4.66        4.11      0.65 o 
   8   3   8        1.49        3.81      0.84 o 
   9   3   8       46.21       50.19      2.13 o 
  10   3   8       30.71       33.05      1.80 o 
  11   3   8        0.14        1.65      0.76 o 
  -6   4   8        0.26        2.11      0.59 o 
  -5   4   8       59.74       61.98      2.20 o 
  -4   4   8        8.41        6.93      1.30 o 
  -3   4   8      358.10      328.99      6.33 o 
  -2   4   8       69.98       55.44      1.85 o 
  -1   4   8       16.03       19.85      1.21 o 
   0   4   8        0.15        0.75      0.60 o 
   1   4   8        0.09        1.17      0.58 o 
   2   4   8        0.19        1.42      0.37 o 
   3   4   8      167.27      160.09      2.58 o 
   4   4   8       19.25       18.57      1.14 o 
   5   4   8       10.48       10.80      0.80 o 
   6   4   8       62.77       56.09      1.36 o 
   7   4   8        1.80        2.63      0.76 o 
   8   4   8       34.28       33.43      1.32 o 
   9   4   8       23.38       26.81      1.39 o 
  10   4   8       33.81       37.03      1.84 o 
  11   4   8        8.40       11.81      2.26 o 
  -5   5   8        7.55        8.05      0.95 o 
  -4   5   8       79.60       79.78      3.53 o 
  -3   5   8       69.38       64.54      2.07 o 
  -2   5   8       52.82       48.15      1.73 o 
  -1   5   8       18.78       25.61      1.27 o 
   0   5   8        6.67        6.20      0.89 o 
   1   5   8       10.75       11.45      1.21 o 
   2   5   8       31.07       31.81      1.44 o 
   3   5   8      955.22      917.51      8.12 o 
   4   5   8     1220.01     1191.64     10.23 o 
   5   5   8        0.07        3.36      0.87 o 
   6   5   8        1.58        3.22      0.67 o 
   7   5   8       11.07       10.95      0.85 o 
   8   5   8       54.94       52.13      1.75 o 
   9   5   8      144.31      134.46      2.63 o 
  10   5   8       40.30       41.56      1.71 o 
  11   5   8       23.57       29.06      1.65 o 
  -5   6   8        9.28        9.57      1.76 o 
  -4   6   8        1.71        1.33      0.68 o 
  -3   6   8       22.05       21.88      2.10 o 
  -2   6   8       53.03       56.24      1.94 o 
  -1   6   8        0.01        0.22      0.41 o 
   0   6   8        1.45        2.40      0.65 o 
   1   6   8        0.27        0.54      0.84 o 
   2   6   8       44.88       41.67      1.68 o 
   3   6   8       17.97       18.76      1.26 o 
   4   6   8      880.49      842.01      7.85 o 
   5   6   8      614.12      607.75      8.79 o 
   6   6   8      177.72      171.38      7.44 o 
   7   6   8       10.94        9.75      1.30 o 
   8   6   8       34.32       36.18      1.47 o 
   9   6   8        3.03        4.19      1.42 o 
  10   6   8       84.15       95.60      2.92 o 
  11   6   8       14.75       14.87      3.37 o 
  -4   7   8        2.49        2.87      1.25 o 
  -3   7   8      120.16      124.66      3.01 o 
  -2   7   8        0.18       -0.40      0.37 o 
  -1   7   8       48.87       51.84      2.96 o 
   0   7   8       22.60       25.99      1.57 o 
   1   7   8       72.18       72.93      2.69 o 
   2   7   8       19.50       19.84      1.74 o 
   3   7   8      506.34      489.84      6.68 o 
   4   7   8      455.64      438.14      6.64 o 
   5   7   8       50.29       52.14      1.59 o 
   6   7   8       70.86       67.10      2.59 o 
   7   7   8        1.78        2.19      1.26 o 
   8   7   8        8.59       11.14      1.38 o 
   9   7   8       85.71       96.57      4.89 o 
  10   7   8      194.89      205.02      5.78 o 
  11   7   8       25.20       23.21      2.62 o 
  -3   8   8        6.23        6.08      0.87 o 
  -2   8   8       39.33       40.72      1.72 o 
  -1   8   8       79.33       74.51      3.06 o 
   0   8   8        0.02       -0.10      0.47 o 
   1   8   8        0.65        1.76      1.03 o 
   2   8   8       21.97       20.63      1.85 o 
   3   8   8       41.33       36.16      2.66 o 
   4   8   8        7.55        7.32      1.04 o 
   5   8   8       32.34       31.76      1.72 o 
   6   8   8       12.82       13.91      1.39 o 
   7   8   8       19.59       21.00      1.74 o 
   8   8   8       79.25       86.73      3.20 o 
   9   8   8       74.99       80.64      3.56 o 
  10   8   8        4.47        7.86      1.85 o 
  -2   9   8       19.01       18.76      1.68 o 
  -1   9   8       15.10       13.57      2.27 o 
   0   9   8        2.88        2.13      1.39 o 
   1   9   8        0.06       -0.06      0.53 o 
   2   9   8      153.91      138.89      5.17 o 
   3   9   8      240.41      227.53      5.58 o 
   4   9   8       69.33       72.86      2.56 o 
   5   9   8       40.14       42.11      2.08 o 
   6   9   8       21.92       21.52      3.28 o 
   7   9   8        7.43        6.02      2.09 o 
   8   9   8       39.90       38.64      3.23 o 
   9   9   8       43.03       46.62      2.49 o 
  10   9   8      255.22      259.27      8.58 o 
   0  10   8        0.03        0.61      0.64 o 
   1  10   8        3.29        3.63      0.99 o 
   2  10   8        8.29       11.24      1.52 o 
   3  10   8        8.02        6.92      1.26 o 
   4  10   8       69.28       72.45      6.32 o 
   5  10   8       24.37       28.14      1.96 o 
   6  10   8        0.33       -0.67      1.91 o 
   7  10   8        9.97        9.24      2.59 o 
   8  10   8        3.36        4.98      2.00 o 
   9  10   8       60.81       72.91      4.74 o 
   1  11   8       59.87       60.00      2.94 o 
   2  11   8      115.90      112.91      4.11 o 
   3  11   8       10.60        7.90      1.44 o 
   4  11   8       79.01       90.71      3.90 o 
   5  11   8       38.24       47.63      2.91 o 
   6  11   8        1.41        1.58      1.12 o 
   7  11   8        8.87        7.55      2.81 o 
   8  11   8        0.91        0.57      1.65 o 
  -5  -9   9        6.94        7.38      2.54 o 
  -4  -9   9        1.18        1.89      1.79 o 
  -3  -9   9        1.17       -0.07      1.82 o 
  -2  -9   9       11.49       12.06      1.59 o 
  -1  -9   9       68.75       62.19      2.83 o 
   0  -9   9      143.45      137.73      7.46 o 
   1  -9   9       45.00       46.24      2.49 o 
  -6  -8   9       27.73       25.21      4.34 o 
  -5  -8   9        0.13        3.75      1.68 o 
  -4  -8   9       25.97       28.49      3.97 o 
  -3  -8   9       55.12       51.66      3.37 o 
  -2  -8   9       15.41       18.54      1.97 o 
  -1  -8   9      131.64      124.76      3.81 o 
   0  -8   9       10.70       11.21      2.46 o 
   1  -8   9        7.16        6.24      1.55 o 
   2  -8   9        0.17       -0.08      0.59 o 
   3  -8   9        0.43        1.63      0.83 o 
  -7  -7   9      379.77      404.27      9.34 o 
  -6  -7   9      179.57      196.68      4.60 o 
  -5  -7   9      102.04      105.33      3.77 o 
  -4  -7   9        9.70       12.61      4.54 o 
  -3  -7   9        3.05        0.01      2.38 o 
  -2  -7   9       13.88       15.25      1.38 o 
  -1  -7   9      188.93      169.36      3.56 o 
   0  -7   9      390.42      371.17      6.54 o 
   1  -7   9        9.44       10.07      1.62 o 
   2  -7   9       57.50       51.22      2.58 o 
   3  -7   9        9.57        6.84      1.48 o 
   4  -7   9        0.35        0.33      0.75 o 
   5  -7   9       72.17       66.09      2.33 o 
  -7  -6   9        6.77       11.94      1.50 o 
  -6  -6   9        1.45        1.32      0.76 o 
  -5  -6   9        3.90        3.42      1.28 o 
  -4  -6   9        6.58        7.95      1.23 o 
  -3  -6   9        4.26        4.18      1.55 o 
  -2  -6   9       34.52       30.26      3.15 o 
  -1  -6   9       74.90       73.35      2.26 o 
   0  -6   9        9.03        8.88      1.49 o 
   1  -6   9        4.05        5.98      0.93 o 
   2  -6   9        0.03        2.60      0.67 o 
   3  -6   9       31.28       29.33      2.13 o 
   4  -6   9      150.62      140.08      3.28 o 
   5  -6   9      209.75      198.44      4.20 o 
   6  -6   9        0.30        1.37      0.62 o 
  -7  -5   9       64.09       64.07      2.44 o 
  -6  -5   9        0.01        2.35      0.95 o 
  -5  -5   9        4.83        3.46      0.78 o 
  -4  -5   9        7.77       10.01      1.35 o 
  -3  -5   9        0.44        6.03      1.04 o 
  -2  -5   9        8.69       13.56      1.19 o 
  -1  -5   9      982.66      883.37     18.53 o 
   0  -5   9       78.56       77.64      2.19 o 
   1  -5   9       29.18       26.27      2.26 o 
   2  -5   9       30.89       30.75      2.62 o 
   3  -5   9        8.37        8.94      0.96 o 
   4  -5   9      164.49      157.48      3.39 o 
   5  -5   9        3.78        4.65      0.79 o 
   6  -5   9      114.19      105.65      3.14 o 
   7  -5   9      107.15      104.45      2.86 o 
  -7  -4   9        8.86       12.75      1.37 o 
  -6  -4   9       35.55       46.88      2.05 o 
  -5  -4   9        3.42        3.91      0.70 o 
  -4  -4   9        1.81        0.89      0.92 o 
  -3  -4   9       32.19       29.55      1.81 o 
  -2  -4   9        0.00       -0.09      0.63 o 
  -1  -4   9        5.21       12.10      0.83 o 
   0  -4   9       14.75       21.99      1.22 o 
   1  -4   9        0.20        0.14      0.34 o 
   2  -4   9       11.04       10.71      1.26 o 
   3  -4   9       13.04       14.46      1.17 o 
   4  -4   9        3.39        2.21      0.79 o 
   5  -4   9      115.26      106.99      2.74 o 
   6  -4   9       35.20       37.49      1.82 o 
   7  -4   9        2.18        2.81      1.12 o 
  -8  -3   9        4.38        8.74      1.82 o 
  -7  -3   9      162.39      167.51      3.40 o 
  -6  -3   9       55.89       66.21      2.06 o 
  -5  -3   9        5.13        4.92      0.87 o 
  -4  -3   9       73.66       71.43      1.97 o 
  -3  -3   9        1.66        3.89      0.86 o 
  -2  -3   9      118.25      113.32      2.93 o 
  -1  -3   9      981.46      890.54      8.53 o 
   0  -3   9       10.45       12.86      0.79 o 
   1  -3   9       15.05       15.29      1.03 o 
   2  -3   9        4.00        4.68      0.63 o 
   3  -3   9       13.76       19.66      1.45 o 
   4  -3   9       83.96       81.31      2.27 o 
   5  -3   9      282.56      281.31      5.02 o 
   6  -3   9      256.64      257.37      4.46 o 
   7  -3   9       29.30       30.37      1.63 o 
   8  -3   9        2.66        2.81      0.68 o 
  -7  -2   9       10.74        8.96      1.06 o 
  -6  -2   9       11.13       11.43      1.00 o 
  -5  -2   9      131.18      142.63      2.38 o 
  -4  -2   9      117.45      111.03      1.98 o 
  -3  -2   9       19.54       23.57      0.99 o 
  -2  -2   9        4.56        8.94      1.07 o 
  -1  -2   9      106.50       99.40      3.82 o 
   0  -2   9      309.42      290.08      3.47 o 
   1  -2   9       46.16       50.68      1.26 o 
   2  -2   9        3.64        4.43      0.65 o 
   3  -2   9       22.69       28.50      1.33 o 
   4  -2   9        9.10       16.40      1.15 o 
   5  -2   9      328.59      314.72      4.76 o 
   6  -2   9        2.59        4.78      0.74 o 
   7  -2   9       10.19       14.37      1.26 o 
   8  -2   9        0.59        0.63      0.49 o 
   9  -2   9       15.84       17.91      1.47 o 
  -7  -1   9       24.49       23.20      1.79 o 
  -6  -1   9        7.28        5.17      1.13 o 
  -5  -1   9       52.96       57.85      1.85 o 
  -4  -1   9       49.69       51.34      1.32 o 
  -3  -1   9       63.80       59.99      1.34 o 
  -2  -1   9      116.17      107.18      1.63 o 
  -1  -1   9      299.29      281.40      3.16 o 
   0  -1   9      128.57      125.55      2.86 o 
   1  -1   9      232.01      224.31      2.90 o 
   2  -1   9        1.45        2.49      0.75 o 
   3  -1   9      116.70      110.63      2.11 o 
   4  -1   9      475.81      462.55      5.75 o 
   5  -1   9      611.22      588.41      6.90 o 
   6  -1   9      132.59      127.03      2.93 o 
   7  -1   9        4.68        5.29      0.88 o 
   8  -1   9        0.20        0.04      0.52 o 
   9  -1   9        0.09        0.74      0.61 o 
  -7   0   9       14.66       17.40      1.54 o 
  -6   0   9       27.32       30.00      1.76 o 
  -5   0   9       10.17        9.15      1.06 o 
  -4   0   9       89.82       93.49      2.18 o 
  -3   0   9       91.35       83.85      1.97 o 
  -2   0   9      215.48      204.69      2.52 o 
  -1   0   9       97.09       86.53      1.33 o 
   0   0   9     1202.73     1123.93      6.98 o 
   1   0   9      457.91      493.46      3.70 o 
   2   0   9       80.90       72.87      1.24 o 
   3   0   9       63.25       59.74      1.22 o 
   4   0   9      127.84      127.97      2.29 o 
   5   0   9       21.99       25.00      1.27 o 
   6   0   9        7.70       10.45      1.17 o 
   7   0   9        5.73        7.09      0.91 o 
   8   0   9        1.40        2.41      1.18 o 
   9   0   9        7.59        8.60      1.15 o 
  10   0   9        8.81        9.30      1.26 o 
  -7   1   9        8.44        6.45      1.10 o 
  -6   1   9      165.76      181.73      4.33 o 
  -5   1   9        2.29        2.35      0.70 o 
  -4   1   9        1.83        1.85      0.90 o 
  -3   1   9        0.27        0.88      0.43 o 
  -2   1   9       22.12       22.87      1.06 o 
  -1   1   9      101.27       99.54      1.76 o 
   0   1   9        5.95        9.16      0.53 o 
   1   1   9       20.38       26.37      0.77 o 
   2   1   9        0.95        4.61      0.42 o 
   3   1   9       33.75       34.73      0.85 o 
   4   1   9      930.79      878.92      5.70 o 
   5   1   9      865.81      820.87      7.39 o 
   6   1   9        8.87        9.10      1.11 o 
   7   1   9       13.44       17.42      1.36 o 
   8   1   9       13.92       12.20      1.26 o 
   9   1   9        0.42        1.46      0.67 o 
  10   1   9        4.23        5.28      0.99 o 
  -6   2   9       43.27       42.93      2.45 o 
  -5   2   9       20.64       22.06      1.59 o 
  -4   2   9        0.10       -0.05      0.33 o 
  -3   2   9        2.22        3.50      0.65 o 
  -2   2   9       23.08       24.95      1.37 o 
  -1   2   9       63.25       71.11      2.10 o 
   0   2   9      100.20       79.93      1.45 o 
   1   2   9        0.39        5.90      0.50 o 
   2   2   9      123.77      123.99      1.64 o 
   3   2   9       13.97       11.69      0.66 o 
   4   2   9      341.64      352.49      3.08 o 
   5   2   9      448.06      458.68      3.63 o 
   6   2   9      209.52      208.49      3.18 o 
   7   2   9        0.18        2.74      0.58 o 
   8   2   9        8.55       18.65      1.46 o 
   9   2   9        0.02        1.28      0.91 o 
  10   2   9        8.29        7.22      1.58 o 
  -6   3   9       93.50      105.76      3.39 o 
  -5   3   9        1.69        0.72      0.51 o 
  -4   3   9       61.85       61.92      2.56 o 
  -3   3   9        1.45        1.65      1.02 o 
  -2   3   9        0.00        0.49      0.51 o 
  -1   3   9       85.79       84.39      2.40 o 
   0   3   9       37.88       37.71      1.37 o 
   1   3   9       32.13       36.45      1.08 o 
   2   3   9        1.90        7.01      0.54 o 
   3   3   9       33.63       34.52      1.37 o 
   4   3   9      787.23      719.74      5.30 o 
   5   3   9      291.45      287.82      3.16 o 
   6   3   9        1.34        1.41      0.47 o 
   7   3   9        0.01        0.04      0.45 o 
   8   3   9        0.02        1.55      0.79 o 
   9   3   9        7.96        6.78      1.06 o 
  10   3   9       85.40       84.91      2.87 o 
  -6   4   9       63.47       64.49      2.91 o 
  -5   4   9       23.54       24.60      1.76 o 
  -4   4   9        3.48        3.92      0.77 o 
  -3   4   9       52.84       50.59      1.96 o 
  -2   4   9        1.37        0.99      0.46 o 
  -1   4   9       76.57       66.00      2.14 o 
   0   4   9      267.17      198.38      3.79 o 
   1   4   9       46.95       31.79      1.29 o 
   2   4   9        8.21       12.75      0.81 o 
   3   4   9       63.41       65.18      1.54 o 
   4   4   9        0.10        0.38      0.54 o 
   5   4   9       38.51       41.20      1.61 o 
   6   4   9      207.97      207.31      2.93 o 
   7   4   9       38.02       38.76      1.44 o 
   8   4   9        0.11        2.61      0.61 o 
   9   4   9        7.64       10.45      0.94 o 
  10   4   9       20.04       18.68      1.33 o 
  11   4   9       25.58       27.63      1.87 o 
  -5   5   9        9.57        9.47      1.09 o 
  -4   5   9       21.58       21.74      1.75 o 
  -3   5   9        0.77        0.38      0.43 o 
  -2   5   9       27.22       25.82      1.55 o 
  -1   5   9        2.52        2.90      0.62 o 
   0   5   9       41.10       40.23      1.80 o 
   1   5   9       96.35       82.52      2.33 o 
   2   5   9       23.61       22.47      1.30 o 
   3   5   9        5.25        6.45      0.68 o 
   4   5   9      797.22      755.87      8.47 o 
   5   5   9        4.69        7.44      1.11 o 
   6   5   9      231.77      219.33      3.77 o 
   7   5   9       58.68       62.00      1.97 o 
   8   5   9        6.82        7.53      2.88 o 
   9   5   9       40.19       38.77      1.65 o 
  10   5   9       59.63       59.73      2.13 o 
  11   5   9      481.62      488.58      6.52 o 
  -4   6   9        4.47        6.34      0.82 o 
  -3   6   9        0.40        0.43      0.43 o 
  -2   6   9        1.19        0.88      0.76 o 
  -1   6   9       10.49        9.59      1.01 o 
   0   6   9      156.19      138.04      3.82 o 
   1   6   9       23.72       19.33      2.42 o 
   2   6   9       68.69       67.72      2.21 o 
   3   6   9        0.07        0.07      0.74 o 
   4   6   9       61.57       63.69      1.89 o 
   5   6   9       84.53       81.16      2.75 o 
   6   6   9       18.46       16.69      4.26 o 
   7   6   9       10.24       13.19      1.17 o 
   8   6   9       14.84       20.28      1.61 o 
   9   6   9        7.58        6.08      1.94 o 
  10   6   9       16.74       16.19      1.96 o 
  11   6   9       10.62       12.21      2.50 o 
  -3   7   9        6.60        8.35      0.98 o 
  -2   7   9       18.02       19.13      1.77 o 
  -1   7   9       22.86       21.08      1.46 o 
   0   7   9       65.98       56.43      2.47 o 
   1   7   9      112.56      116.69      3.61 o 
   2   7   9       29.30       26.65      1.79 o 
   3   7   9      412.44      407.69      6.11 o 
   4   7   9        1.83        5.06      0.84 o 
   5   7   9       77.41       74.26      3.39 o 
   6   7   9        7.07        6.00      1.13 o 
   7   7   9      125.31      126.43      3.73 o 
   8   7   9       18.53       18.01      1.45 o 
   9   7   9       35.25       37.05      3.14 o 
  10   7   9      354.45      372.31     11.04 o 
  -2   8   9        2.16        1.33      0.55 o 
  -1   8   9      112.66      108.88      3.55 o 
   0   8   9       57.43       58.93      2.64 o 
   1   8   9        0.03        0.08      0.56 o 
   2   8   9       60.04       59.61      2.70 o 
   3   8   9       29.28       30.11      1.96 o 
   4   8   9        0.13       -0.08      0.49 o 
   5   8   9        3.43        3.09      0.79 o 
   6   8   9       13.08       14.44      2.61 o 
   7   8   9       19.25       21.75      1.87 o 
   8   8   9        6.69        6.46      1.35 o 
   9   8   9       94.09       92.01      2.60 o 
  10   8   9        1.44        4.46      1.88 o 
  -1   9   9       11.03        9.98      1.37 o 
   0   9   9       30.04       25.80      1.86 o 
   1   9   9        0.00        0.42      0.63 o 
   2   9   9       15.42       14.53      1.71 o 
   3   9   9       24.01       23.30      2.16 o 
   4   9   9        0.06        0.71      0.64 o 
   5   9   9        0.02        0.23      0.60 o 
   6   9   9        4.56        6.26      2.40 o 
   7   9   9        0.81       -2.53      1.33 o 
   8   9   9        0.60       -0.19      0.93 o 
   9   9   9      137.15      144.24      4.17 o 
   0  10   9       48.23       53.60      2.69 o 
   1  10   9        2.33        1.76      1.39 o 
   2  10   9        0.36       -0.12      0.66 o 
   3  10   9       22.26       22.28      2.21 o 
   4  10   9      140.85      140.79      4.73 o 
   5  10   9        0.33        0.06      0.74 o 
   6  10   9        1.78        3.40      2.13 o 
   7  10   9        0.47        1.59      1.95 o 
   8  10   9       28.37       25.97      3.43 o 
   9  10   9       30.04       34.92      3.52 o 
   2  11   9        6.08        6.24      1.30 o 
   3  11   9       14.98       12.39      2.06 o 
   4  11   9        0.88       -0.42      0.71 o 
   5  11   9        0.00        1.03      0.77 o 
   6  11   9       20.35       27.40      3.83 o 
   7  11   9       12.39       12.24      3.16 o 
  -3  -9  10        0.37       -1.76      2.97 o 
  -2  -9  10       49.94       51.69      3.16 o 
  -1  -9  10        2.76        1.85      0.92 o 
   0  -9  10      206.83      195.47      5.09 o 
  -4  -8  10        9.08       13.10      3.43 o 
  -3  -8  10        0.09        0.73      6.14 o 
  -2  -8  10       32.83       33.05      2.45 o 
  -1  -8  10       14.95       12.61      2.44 o 
   0  -8  10       24.47       27.71      2.41 o 
   1  -8  10       44.82       41.89      2.32 o 
   2  -8  10       10.67        8.30      1.29 o 
  -6  -7  10       64.56       70.82      3.08 o 
  -5  -7  10       10.04       13.01      4.07 o 
  -4  -7  10       86.09       82.77      4.15 o 
  -3  -7  10      171.40      165.53      5.62 o 
  -2  -7  10        9.93       14.49      1.65 o 
  -1  -7  10       96.01       96.42      2.80 o 
   0  -7  10       80.69       73.32      2.89 o 
   1  -7  10        0.02        0.14      0.57 o 
   2  -7  10        0.37       -0.06      0.72 o 
   3  -7  10        0.00        0.50      0.58 o 
   4  -7  10        4.47        4.02      0.92 o 
  -6  -6  10       16.67       17.83      3.18 o 
  -5  -6  10      158.83      167.33      4.53 o 
  -4  -6  10        0.00        0.10      0.79 o 
  -3  -6  10        4.33        2.67      2.49 o 
  -2  -6  10       67.06       64.38     10.42 o 
  -1  -6  10       42.60       45.36      1.90 o 
   0  -6  10       33.58       34.46      3.25 o 
   1  -6  10       26.51       22.77      1.79 o 
   2  -6  10        4.30        5.60      0.94 o 
   3  -6  10        0.04        0.71      0.53 o 
   4  -6  10       16.67       15.04      1.36 o 
   5  -6  10       28.76       28.77      1.72 o 
  -7  -5  10       14.54       13.76      1.37 o 
  -6  -5  10       35.94       41.17      2.30 o 
  -5  -5  10        0.01       -0.03      0.93 o 
  -4  -5  10       14.81       19.44      2.35 o 
  -3  -5  10       43.47       45.45      2.07 o 
  -2  -5  10       17.81       15.54      1.27 o 
  -1  -5  10      103.03       95.83      2.63 o 
   0  -5  10        1.91        0.71      0.70 o 
   1  -5  10       46.22       38.63      2.48 o 
   2  -5  10        0.40        3.26      0.79 o 
   3  -5  10       17.87       17.26      1.52 o 
   4  -5  10       74.52       66.50      2.51 o 
   5  -5  10       25.18       25.42      2.20 o 
   6  -5  10      430.04      425.14      6.39 o 
  -7  -4  10        6.62        6.63      1.10 o 
  -6  -4  10        2.48        5.05      0.93 o 
  -5  -4  10      120.05      126.26      3.64 o 
  -4  -4  10       32.58       30.65      2.20 o 
  -3  -4  10       57.37       59.56      2.34 o 
  -2  -4  10        0.22        0.89      0.71 o 
  -1  -4  10       16.52       21.87      1.14 o 
   0  -4  10      185.17      169.35      3.30 o 
   1  -4  10      421.43      384.64      5.25 o 
   2  -4  10       57.03       56.25      2.32 o 
   3  -4  10        0.04        0.38      0.48 o 
   4  -4  10       20.46       20.25      1.64 o 
   5  -4  10       16.21       12.74      1.59 o 
   6  -4  10       35.20       36.28      1.79 o 
   7  -4  10        9.26        9.43      1.29 o 
  -7  -3  10       17.37       16.51      2.52 o 
  -6  -3  10       23.70       32.29      1.73 o 
  -5  -3  10       99.85      107.31      2.85 o 
  -4  -3  10        4.96        6.95      1.12 o 
  -3  -3  10       15.28       22.89      2.62 o 
  -2  -3  10       20.04       20.57      1.52 o 
  -1  -3  10        7.99       12.14      1.20 o 
   0  -3  10        0.65        6.88      0.63 o 
   1  -3  10       85.58       78.78      2.26 o 
   2  -3  10       50.04       42.40      1.59 o 
   3  -3  10       13.98       14.43      1.21 o 
   4  -3  10       24.86       22.85      2.11 o 
   5  -3  10       76.86       77.06      3.16 o 
   6  -3  10      304.71      296.78      5.02 o 
   7  -3  10        0.02        1.03      0.58 o 
   8  -3  10        2.25        1.86      0.66 o 
  -7  -2  10       15.50       14.34      1.88 o 
  -6  -2  10        0.56        1.19      1.01 o 
  -5  -2  10      239.92      248.43      3.86 o 
  -4  -2  10       71.30       79.38      2.31 o 
  -3  -2  10       48.78       49.49      2.01 o 
  -2  -2  10        6.21       10.09      1.27 o 
  -1  -2  10       93.04       85.76      2.49 o 
   0  -2  10        3.78        7.18      0.78 o 
   1  -2  10       87.42       84.41      1.73 o 
   2  -2  10        1.29        1.95      0.60 o 
   3  -2  10        0.03        7.64      0.79 o 
   4  -2  10      127.05      111.47      2.75 o 
   5  -2  10       25.93       33.00      1.56 o 
   6  -2  10       30.08       31.63      1.66 o 
   7  -2  10       46.91       45.17      2.14 o 
   8  -2  10        1.01        0.90      0.91 o 
  -7  -1  10        1.80        3.45      0.92 o 
  -6  -1  10        3.22        3.08      0.84 o 
  -5  -1  10      104.27      117.91      2.75 o 
  -4  -1  10       12.53       11.71      1.02 o 
  -3  -1  10       18.28       19.50      1.62 o 
  -2  -1  10      161.99      169.98      2.78 o 
  -1  -1  10       71.79       67.73      2.81 o 
   0  -1  10      132.32      141.40      3.91 o 
   1  -1  10      381.03      363.67      4.45 o 
   2  -1  10       73.93       79.07      1.90 o 
   3  -1  10       43.02       36.03      1.98 o 
   4  -1  10       10.97       14.13      1.01 o 
   5  -1  10      151.69      143.87      3.14 o 
   6  -1  10      348.31      340.84      5.26 o 
   7  -1  10       61.10       62.67      2.25 o 
   8  -1  10       31.99       31.55      1.65 o 
   9  -1  10       17.88       15.10      1.35 o 
  -7   0  10       37.51       34.35      2.84 o 
  -6   0  10      127.89      132.13      3.86 o 
  -5   0  10        4.32        4.24      1.16 o 
  -4   0  10        2.93        2.52      0.60 o 
  -3   0  10       58.11       58.80      1.76 o 
  -2   0  10        1.53        4.87      0.63 o 
  -1   0  10      112.32      109.35      1.92 o 
   0   0  10      257.03      254.54      3.63 o 
   1   0  10      338.15      307.86      4.83 o 
   2   0  10       34.73       28.60      1.15 o 
   3   0  10      221.78      208.30      2.56 o 
   4   0  10       14.21       14.98      0.99 o 
   5   0  10        1.33        2.26      0.51 o 
   6   0  10        5.81        9.56      1.03 o 
   7   0  10       29.49       36.08      2.12 o 
   8   0  10        0.03        0.12      0.54 o 
   9   0  10        3.97        5.83      1.00 o 
  -6   1  10        3.64        4.86      0.96 o 
  -5   1  10      159.11      157.27      4.02 o 
  -4   1  10       41.54       44.37      2.03 o 
  -3   1  10       38.71       36.11      1.51 o 
  -2   1  10        7.00        8.44      0.87 o 
  -1   1  10        7.70       11.45      0.72 o 
   0   1  10       31.59       29.55      0.87 o 
   1   1  10        0.43        6.96      0.51 o 
   2   1  10       55.50       47.60      1.33 o 
   3   1  10       43.34       41.88      1.16 o 
   4   1  10        5.64       12.58      0.71 o 
   5   1  10      189.23      179.48      2.94 o 
   6   1  10        0.00        1.28      0.55 o 
   7   1  10       16.17       21.89      1.47 o 
   8   1  10        6.38        6.71      0.99 o 
   9   1  10       10.76        9.81      1.24 o 
  10   1  10       34.02       32.58      2.08 o 
  -6   2  10       91.40       92.19      3.14 o 
  -5   2  10       66.47       66.06      2.57 o 
  -4   2  10       41.42       44.50      2.05 o 
  -3   2  10        9.48       12.62      1.86 o 
  -2   2  10       17.91       21.58      1.43 o 
  -1   2  10        4.74        8.26      1.15 o 
   0   2  10        2.43        3.08      0.49 o 
   1   2  10      280.82      237.44      2.84 o 
   2   2  10        0.00        3.41      0.64 o 
   3   2  10      122.13      120.80      1.80 o 
   4   2  10        8.24        9.98      0.60 o 
   5   2  10       37.23       36.08      1.03 o 
   6   2  10       57.11       53.76      1.52 o 
   7   2  10        4.83        4.43      0.72 o 
   8   2  10       11.86       12.41      1.27 o 
   9   2  10        1.18        0.33      1.09 o 
  10   2  10      108.69      109.53      3.47 o 
  -5   3  10        0.11        0.43      0.56 o 
  -4   3  10       50.34       50.32      3.10 o 
  -3   3  10       36.09       35.37      1.82 o 
  -2   3  10       19.46       18.11      2.49 o 
  -1   3  10       21.24       18.19      1.08 o 
   0   3  10       83.46       69.97      1.73 o 
   1   3  10      260.43      183.07      2.35 o 
   2   3  10      189.34      176.45      2.39 o 
   3   3  10        6.31        6.39      1.10 o 
   4   3  10       47.86       48.41      2.09 o 
   5   3  10       26.72       33.45      1.20 o 
   6   3  10       22.71       22.70      1.29 o 
   7   3  10      120.60      123.43      2.59 o 
   8   3  10       94.21       98.26      2.42 o 
   9   3  10       38.85       32.25      1.88 o 
  10   3  10       19.84       21.48      1.92 o 
  -5   4  10        3.44        3.33      0.79 o 
  -4   4  10        1.71        1.50      0.63 o 
  -3   4  10        9.85        6.27      0.95 o 
  -2   4  10        5.79        3.75      0.73 o 
  -1   4  10      151.37      135.01      3.30 o 
   0   4  10        9.87       11.31      0.99 o 
   1   4  10       44.20       32.11      1.78 o 
   2   4  10       43.54       41.38      1.72 o 
   3   4  10       39.19       39.08      1.16 o 
   4   4  10       17.99       22.06      1.35 o 
   5   4  10       21.78       26.58      1.67 o 
   6   4  10       99.05       96.08      2.85 o 
   7   4  10       14.61       15.37      1.43 o 
   8   4  10       39.35       42.15      1.62 o 
   9   4  10       41.67       43.32      2.76 o 
  10   4  10       48.67       48.90      2.34 o 
  -4   5  10      414.65      425.86      6.78 o 
  -3   5  10        9.03        9.53      1.12 o 
  -2   5  10        4.20        5.07      1.10 o 
  -1   5  10        4.98        6.29      0.97 o 
   0   5  10       65.07       57.76      2.15 o 
   1   5  10      187.69      161.26      3.11 o 
   2   5  10        1.97        3.15      0.61 o 
   3   5  10       29.83       31.36      1.19 o 
   4   5  10       22.40       17.59      2.03 o 
   5   5  10       21.70       18.97      1.63 o 
   6   5  10        6.21        7.65      1.14 o 
   7   5  10        1.30        1.60      0.82 o 
   8   5  10       22.09       24.48      3.10 o 
   9   5  10       18.02       20.29      2.25 o 
  10   5  10      117.50      120.85      4.00 o 
  -4   6  10        5.16        4.39      1.04 o 
  -3   6  10       61.34       65.66      2.78 o 
  -2   6  10       12.98       13.78      1.34 o 
  -1   6  10       30.10       30.47      1.81 o 
   0   6  10       36.70       32.74      2.32 o 
   1   6  10       49.72       48.32      2.99 o 
   2   6  10        7.90        6.13      0.92 o 
   3   6  10        0.10        3.04      1.26 o 
   4   6  10       57.52       58.39      2.07 o 
   5   6  10       42.15       46.43      2.20 o 
   6   6  10      206.92      207.00      6.53 o 
   7   6  10      125.50      117.39      3.84 o 
   8   6  10       79.31       87.90      2.81 o 
   9   6  10       96.62       95.19      5.16 o 
  10   6  10       74.53       84.62      5.20 o 
  -3   7  10        0.00        0.79      0.56 o 
  -2   7  10       48.24       51.02      2.15 o 
  -1   7  10        9.75       13.54      1.32 o 
   0   7  10      244.15      237.27      4.71 o 
   1   7  10       39.78       45.96      3.13 o 
   2   7  10      165.25      168.89      6.52 o 
   3   7  10      113.85      111.69      3.07 o 
   4   7  10        4.09        3.28      0.76 o 
   5   7  10       47.46       47.24      3.59 o 
   6   7  10       91.66       98.45      3.18 o 
   7   7  10      202.72      207.54      4.91 o 
   8   7  10        2.41        1.94      1.23 o 
   9   7  10        1.03        2.25      1.19 o 
  10   7  10      119.18      127.96      6.13 o 
  -2   8  10       16.40       14.58      2.67 o 
  -1   8  10       21.35       16.00      1.63 o 
   0   8  10       67.12       70.19      3.15 o 
   1   8  10       54.54       52.15      2.62 o 
   2   8  10       10.80       10.06      1.46 o 
   3   8  10        0.74        0.84      0.66 o 
   4   8  10        7.82       10.20      1.25 o 
   5   8  10       32.73       43.13      3.73 o 
   6   8  10        1.86        0.88      1.59 o 
   7   8  10        3.35        3.66      1.15 o 
   8   8  10       20.49       20.30      1.95 o 
   9   8  10        3.52        3.48      1.10 o 
  10   8  10       11.46        8.27      1.99 o 
   0   9  10       98.74       98.32      3.68 o 
   1   9  10        1.02        0.73      0.68 o 
   2   9  10      202.72      202.55      5.48 o 
   3   9  10        2.22        2.26      0.93 o 
   4   9  10        7.56        7.28      1.17 o 
   5   9  10       23.24       25.40      2.50 o 
   6   9  10       25.17       26.22      3.60 o 
   7   9  10       35.87       39.90      3.60 o 
   8   9  10       23.33       22.64      1.94 o 
   9   9  10        2.57        1.26      0.92 o 
   1  10  10        2.36        3.27      1.09 o 
   2  10  10       33.56       36.18      2.41 o 
   3  10  10        0.54        0.47      0.74 o 
   4  10  10        1.47        1.83      1.54 o 
   5  10  10        0.00       -0.41      0.80 o 
   6  10  10      207.04      204.58      8.43 o 
   7  10  10       59.93       68.99      4.89 o 
   8  10  10        0.03        3.33      1.97 o 
   4  11  10       16.99       13.83      1.94 o 
   5  11  10        1.57        4.38      2.87 o 
   6  11  10        0.11        0.80      2.11 o 
  -3  -8  11       91.17       82.13      4.39 o 
  -2  -8  11        1.12        3.02      2.87 o 
  -1  -8  11        2.51        6.14      1.77 o 
   0  -8  11       65.64       63.77      4.04 o 
   1  -8  11       38.57       32.96      2.48 o 
  -5  -7  11       55.85       59.09      5.13 o 
  -4  -7  11      304.08      312.31     10.20 o 
  -3  -7  11       15.39       14.01      2.45 o 
  -2  -7  11       11.36       15.13      2.78 o 
  -1  -7  11       26.71       25.75      1.82 o 
   0  -7  11        2.41        1.82      0.98 o 
   1  -7  11        9.40       11.37      2.29 o 
   2  -7  11        0.55        0.39      0.75 o 
   3  -7  11       14.66       16.27      1.89 o 
  -5  -6  11       33.65       33.19      2.34 o 
  -4  -6  11      291.13      310.15      5.72 o 
  -3  -6  11        0.92        1.94      1.51 o 
  -2  -6  11        0.93        0.73      1.51 o 
  -1  -6  11        9.71       12.46      1.82 o 
   0  -6  11       47.63       43.26      2.82 o 
   1  -6  11        4.37        4.32      1.12 o 
   2  -6  11       20.81       18.97      1.73 o 
   3  -6  11        9.04        9.34      2.36 o 
   4  -6  11        5.63        7.63      1.96 o 
   5  -6  11        0.07        0.51      0.56 o 
  -6  -5  11        0.15        2.47      1.32 o 
  -5  -5  11        1.30        1.51      1.06 o 
  -4  -5  11      138.88      153.09      3.97 o 
  -3  -5  11        4.21        4.28      1.09 o 
  -2  -5  11        0.49       -0.61      1.22 o 
  -1  -5  11       68.56       65.71      3.43 o 
   0  -5  11       14.25        9.26      1.82 o 
   1  -5  11       10.13       11.79      1.13 o 
   2  -5  11       15.87       14.57      1.44 o 
   3  -5  11        1.90        1.25      0.63 o 
   4  -5  11       52.42       49.14      2.11 o 
   5  -5  11        0.92        0.38      0.53 o 
   6  -5  11        0.93        2.74      1.26 o 
  -6  -4  11        0.17        1.38      1.27 o 
  -5  -4  11       26.22       27.92      2.47 o 
  -4  -4  11       41.06       36.58      3.41 o 
  -3  -4  11        0.01        2.77      1.03 o 
  -2  -4  11       46.35       45.66      2.04 o 
  -1  -4  11        6.50        5.90      0.93 o 
   0  -4  11       13.92       14.85      1.25 o 
   1  -4  11        2.77        1.94      0.80 o 
   2  -4  11        8.08       15.16      1.46 o 
   3  -4  11      225.61      212.08      7.23 o 
   4  -4  11       42.64       39.41      1.87 o 
   5  -4  11       20.80       19.90      1.58 o 
   6  -4  11       19.07       15.66      2.43 o 
   7  -4  11       24.20       22.48      1.73 o 
  -6  -3  11       16.30       19.47      2.94 o 
  -5  -3  11       10.97       14.22      3.42 o 
  -4  -3  11      316.46      331.09      9.53 o 
  -3  -3  11       23.11       31.82      1.87 o 
  -2  -3  11       41.39       41.56      2.00 o 
  -1  -3  11       21.96       25.97      1.58 o 
   0  -3  11        0.11        5.92      0.73 o 
   1  -3  11        0.00       -0.38      0.41 o 
   2  -3  11       44.93       42.01      1.68 o 
   3  -3  11       30.37       26.48      2.05 o 
   4  -3  11       77.33       68.34      2.32 o 
   5  -3  11       18.34       20.93      1.60 o 
   6  -3  11       20.34       19.32      1.57 o 
   7  -3  11        0.00       -0.08      0.55 o 
  -6  -2  11       12.36       13.86      2.28 o 
  -5  -2  11        8.09        6.88      1.80 o 
  -4  -2  11        6.47       11.07      2.27 o 
  -3  -2  11       10.98       12.58      1.47 o 
  -2  -2  11        7.46        7.53      1.09 o 
  -1  -2  11        5.85        5.80      1.00 o 
   0  -2  11        1.23        6.09      0.95 o 
   1  -2  11       40.43       35.53      1.31 o 
   2  -2  11       45.04       34.79      1.49 o 
   3  -2  11       87.97       90.31      2.39 o 
   4  -2  11       58.74       55.75      2.06 o 
   5  -2  11       29.55       27.94      1.80 o 
   6  -2  11       14.55       16.81      2.14 o 
   7  -2  11       15.42       13.07      1.34 o 
   8  -2  11       57.18       56.21      2.20 o 
  -6  -1  11       35.36       41.33      1.92 o 
  -5  -1  11       51.81       59.27      2.10 o 
  -4  -1  11        0.79        2.32      0.86 o 
  -3  -1  11        2.06        3.23      0.92 o 
  -2  -1  11       54.08       58.07      2.13 o 
  -1  -1  11        6.14        5.45      0.95 o 
   0  -1  11       15.02       16.86      1.36 o 
   1  -1  11        0.20        3.39      0.63 o 
   2  -1  11       16.80       10.67      0.78 o 
   3  -1  11      371.59      340.00      4.38 o 
   4  -1  11        1.15        1.82      0.52 o 
   5  -1  11       13.30       13.12      1.29 o 
   6  -1  11       34.04       33.35      1.71 o 
   7  -1  11        1.16        0.69      0.58 o 
   8  -1  11       29.50       32.15      1.74 o 
   9  -1  11        6.80       11.24      1.22 o 
  -6   0  11        8.45        7.92      1.29 o 
  -5   0  11        0.97        1.65      1.02 o 
  -4   0  11       16.17       14.88      1.26 o 
  -3   0  11        8.05        8.52      1.05 o 
  -2   0  11        7.37       12.08      0.99 o 
  -1   0  11      139.31      138.14      2.70 o 
   0   0  11      104.35       97.17      2.57 o 
   1   0  11      221.92      190.54      3.64 o 
   2   0  11       26.65       31.85      1.30 o 
   3   0  11      199.90      205.93      2.67 o 
   4   0  11       44.49       50.57      1.60 o 
   5   0  11       39.05       37.94      1.44 o 
   6   0  11       58.74       57.80      2.11 o 
   7   0  11       75.58       73.20      2.50 o 
   8   0  11        0.96        1.97      0.78 o 
   9   0  11        1.35        1.23      0.68 o 
  -6   1  11        3.40        2.38      0.87 o 
  -5   1  11       55.55       58.47      2.56 o 
  -4   1  11      242.75      253.25      5.25 o 
  -3   1  11      368.49      372.73      6.90 o 
  -2   1  11        0.84        1.86      0.74 o 
  -1   1  11        5.45        5.10      0.87 o 
   0   1  11       19.91       19.17      1.18 o 
   1   1  11        3.70       14.58      1.23 o 
   2   1  11      560.11      493.55      6.45 o 
   3   1  11        2.84        3.32      0.59 o 
   4   1  11      132.20      136.52      2.09 o 
   5   1  11       11.36       12.21      0.97 o 
   6   1  11       44.03       44.04      1.74 o 
   7   1  11       31.11       35.98      2.03 o 
   8   1  11        0.05        0.14      0.50 o 
   9   1  11        5.84        6.62      1.10 o 
  -5   2  11       14.28       13.60      1.48 o 
  -4   2  11       30.03       30.01      1.88 o 
  -3   2  11       12.91       12.41      1.34 o 
  -2   2  11        8.65       10.46      1.02 o 
  -1   2  11        9.95       10.20      0.99 o 
   0   2  11       38.82       36.05      1.90 o 
   1   2  11      231.67      198.63      3.22 o 
   2   2  11       31.45       34.13      1.90 o 
   3   2  11       21.44       17.47      1.55 o 
   4   2  11       50.35       52.53      1.48 o 
   5   2  11        6.81        9.98      0.91 o 
   6   2  11       25.65       27.28      1.21 o 
   7   2  11      204.59      214.76      3.30 o 
   8   2  11       12.17       11.10      1.27 o 
   9   2  11       28.17       26.92      1.94 o 
  10   2  11       18.03       16.63      1.64 o 
  -5   3  11        0.01        0.45      0.58 o 
  -4   3  11        2.46        2.27      1.18 o 
  -3   3  11       77.36       79.83      2.77 o 
  -2   3  11       20.88       22.83      1.64 o 
  -1   3  11       10.15       12.54      1.09 o 
   0   3  11       51.72       44.95      1.68 o 
   1   3  11       76.00       57.60      1.58 o 
   2   3  11        5.17        5.45      0.70 o 
   3   3  11       63.41       57.17      2.33 o 
   4   3  11      163.68      163.75      3.93 o 
   5   3  11        2.01        3.59      1.35 o 
   6   3  11        3.12        4.53      0.93 o 
   7   3  11        2.40        6.78      0.76 o 
   8   3  11        1.49        4.18      0.86 o 
   9   3  11      148.94      140.85      4.25 o 
  10   3  11        0.42        2.07      0.90 o 
  -4   4  11       49.42       51.17      2.32 o 
  -3   4  11      253.70      263.45      5.26 o 
  -2   4  11       10.02        9.97      1.21 o 
  -1   4  11       75.28       71.28      2.66 o 
   0   4  11       76.20       70.19      1.86 o 
   1   4  11      309.64      288.14      3.89 o 
   2   4  11      175.82      159.98      2.28 o 
   3   4  11      273.38      242.17      4.86 o 
   4   4  11       12.01       14.72      1.48 o 
   5   4  11       18.71       22.96      2.10 o 
   6   4  11       30.33       30.25      4.79 o 
   7   4  11       45.00       48.58      3.54 o 
   8   4  11       14.33       23.48      2.24 o 
   9   4  11        0.23       -1.34      0.69 o 
  10   4  11       22.39       23.36      1.51 o 
  -4   5  11      150.75      158.51      4.26 o 
  -3   5  11       15.68       15.48      1.49 o 
  -2   5  11        0.22        0.81      0.56 o 
  -1   5  11       34.88       31.48      1.74 o 
   0   5  11       10.23        7.73      1.03 o 
   1   5  11       64.03       54.57      1.88 o 
   2   5  11        9.90        9.17      0.96 o 
   3   5  11      106.26      109.68      2.04 o 
   4   5  11      109.68      107.81      2.68 o 
   5   5  11       21.41       24.00      1.54 o 
   6   5  11        6.89       10.87      1.38 o 
   7   5  11       12.74       15.96      1.56 o 
   8   5  11        7.79       10.25      2.33 o 
   9   5  11      127.99      131.79      6.26 o 
  10   5  11        0.10       -1.68      1.45 o 
  -3   6  11        5.57        5.00      0.94 o 
  -2   6  11        7.41        6.69      1.07 o 
  -1   6  11        0.03        0.06      0.52 o 
   0   6  11      103.94      103.41      3.09 o 
   1   6  11        3.42        3.27      0.75 o 
   2   6  11        6.72        5.81      0.85 o 
   3   6  11       12.90       22.49      2.79 o 
   4   6  11        6.74        6.21      1.90 o 
   5   6  11        4.05        6.62      1.21 o 
   6   6  11       29.25       28.73      1.60 o 
   7   6  11      431.32      455.44     10.59 o 
   8   6  11        6.56        8.39      1.84 o 
   9   6  11       21.18       20.65      3.05 o 
  10   6  11        9.79       13.85      2.66 o 
  -2   7  11        0.13        0.02      0.49 o 
  -1   7  11       14.65       15.02      1.46 o 
   0   7  11       98.42       89.96      2.95 o 
   1   7  11        8.04        7.67      1.07 o 
   2   7  11        1.34       -0.19      0.93 o 
   3   7  11       17.17       15.72      1.44 o 
   4   7  11       25.89       25.97      2.62 o 
   5   7  11        6.40        8.78      2.08 o 
   6   7  11      114.11      110.82      4.09 o 
   7   7  11        1.10        1.26      0.85 o 
   8   7  11       63.14       69.52      2.86 o 
   9   7  11      139.77      136.09      6.10 o 
  10   7  11       11.36       11.14      2.13 o 
  -1   8  11        0.34       -0.13      0.50 o 
   0   8  11        0.06       -0.11      0.49 o 
   1   8  11        0.00       -0.17      0.52 o 
   2   8  11      108.91      111.24      4.46 o 
   3   8  11      182.00      193.30      6.16 o 
   4   8  11       82.88       89.22      2.98 o 
   5   8  11        3.32        3.53      2.00 o 
   6   8  11       76.10       78.38      4.81 o 
   7   8  11      138.13       72.12      4.44 o 
   8   8  11       60.36       58.74      2.24 o 
   9   8  11        0.97        1.17      1.68 o 
   0   9  11       10.03        8.66      1.17 o 
   1   9  11       10.98       13.16      1.77 o 
   2   9  11       18.66       19.87      2.08 o 
   3   9  11       15.66       14.97      1.85 o 
   4   9  11       13.66       15.43      3.01 o 
   5   9  11        9.67        8.89      2.56 o 
   6   9  11       42.27       35.25      3.66 o 
   7   9  11      135.24      147.45      6.66 o 
   8   9  11        0.76        2.61      1.83 o 
   2  10  11        0.65        2.78      1.05 o 
   3  10  11       68.25       74.53      3.78 o 
   4  10  11        0.35       -0.01      0.79 o 
   5  10  11        6.87        4.96      1.85 o 
   6  10  11       15.80       16.07      3.16 o 
   7  10  11        5.24       -2.22      1.67 o 
  -3  -7  12       32.04       34.11      4.03 o 
  -2  -7  12        7.89        6.50      2.56 o 
  -1  -7  12       48.06       50.53      3.52 o 
   0  -7  12       17.59       17.22      2.49 o 
   1  -7  12       15.47       14.14      1.65 o 
   2  -7  12       12.47       11.49      1.50 o 
  -4  -6  12        4.55        6.09      1.93 o 
  -3  -6  12       52.20       59.33      6.46 o 
  -2  -6  12      120.38      128.74      5.09 o 
  -1  -6  12       18.33       18.42      3.95 o 
   0  -6  12        9.62        8.71      1.16 o 
   1  -6  12        0.40        1.08      0.57 o 
   2  -6  12       32.58       32.78      2.11 o 
   3  -6  12       23.43       18.49      1.84 o 
   4  -6  12       29.47       27.41      2.12 o 
  -5  -5  12       27.62       25.71      3.95 o 
  -4  -5  12        0.01        0.11      0.96 o 
  -3  -5  12        6.19        5.74      1.17 o 
  -2  -5  12       25.05       27.44      2.78 o 
  -1  -5  12       54.30       59.13      3.46 o 
   0  -5  12       23.46       22.43      2.07 o 
   1  -5  12       20.95       16.91      1.47 o 
   2  -5  12       78.44       69.90      2.84 o 
   3  -5  12        3.08        1.78      0.77 o 
   4  -5  12       53.05       43.32      3.56 o 
   5  -5  12        0.81        0.35      0.60 o 
  -5  -4  12        0.13        2.10      1.27 o 
  -4  -4  12        5.84        8.16      1.66 o 
  -3  -4  12       18.05       21.14      1.83 o 
  -2  -4  12       33.02       35.43      1.98 o 
  -1  -4  12       46.46       46.47      2.96 o 
   0  -4  12        2.79        2.25      1.36 o 
   1  -4  12        0.53        0.32      0.68 o 
   2  -4  12      180.21      158.75      3.51 o 
   3  -4  12        0.82        0.69      0.61 o 
   4  -4  12       44.72       45.89      2.28 o 
   5  -4  12        3.89        3.31      0.83 o 
   6  -4  12       24.04       22.18      1.77 o 
  -5  -3  12       44.55       45.16      3.31 o 
  -4  -3  12        0.18        3.21      1.64 o 
  -3  -3  12      135.36      144.36      5.55 o 
  -2  -3  12       99.80       97.42      3.02 o 
  -1  -3  12        8.82       11.04      1.26 o 
   0  -3  12       11.17       12.71      1.24 o 
   1  -3  12        0.44        1.52      0.60 o 
   2  -3  12        6.98        8.00      1.27 o 
   3  -3  12       17.07       13.75      1.47 o 
   4  -3  12       26.58       23.83      1.97 o 
   5  -3  12        0.17        2.49      0.90 o 
   6  -3  12        5.52        5.66      1.10 o 
   7  -3  12        0.00       -0.36      0.59 o 
  -5  -2  12        2.13        2.34      1.72 o 
  -4  -2  12        1.63       -1.88      1.04 o 
  -3  -2  12       10.82       13.90      1.96 o 
  -2  -2  12       10.24       17.14      1.54 o 
  -1  -2  12      198.61      197.98      4.44 o 
   0  -2  12      104.11      103.17      2.80 o 
   1  -2  12       53.18       46.85      1.84 o 
   2  -2  12      155.04      142.28      3.15 o 
   3  -2  12        4.04        6.13      0.91 o 
   4  -2  12        2.23        0.50      0.67 o 
   5  -2  12       17.57       17.53      1.49 o 
   6  -2  12       18.01       17.14      1.52 o 
   7  -2  12        0.24       -0.36      0.95 o 
  -5  -1  12        0.00        2.83      2.21 o 
  -4  -1  12        6.89        5.42      1.64 o 
  -3  -1  12       31.13       33.19      2.71 o 
  -2  -1  12        9.25       10.20      1.23 o 
  -1  -1  12       11.57       13.12      1.31 o 
   0  -1  12       12.76       21.99      1.89 o 
   1  -1  12        1.40        3.69      0.82 o 
   2  -1  12      199.67      175.76      3.01 o 
   3  -1  12       34.76       41.40      1.68 o 
   4  -1  12       23.07       24.92      1.36 o 
   5  -1  12       30.57       30.28      1.69 o 
   6  -1  12        5.90        6.52      1.00 o 
   7  -1  12        0.12        0.69      1.10 o 
   8  -1  12        3.44        4.81      0.89 o 
  -5   0  12       10.20       12.99      2.88 o 
  -4   0  12        1.82        0.20      1.31 o 
  -3   0  12       10.31        9.09      1.43 o 
  -2   0  12      231.59      239.01      7.85 o 
  -1   0  12        3.96        7.25      1.04 o 
   0   0  12        8.59       13.26      1.47 o 
   1   0  12       11.38       14.48      1.31 o 
   2   0  12      757.62      730.07      8.70 o 
   3   0  12      231.08      227.83      3.42 o 
   4   0  12       64.47       60.87      1.83 o 
   5   0  12       36.05       32.69      1.44 o 
   6   0  12        0.38        1.59      0.65 o 
   7   0  12       12.70       11.85      1.30 o 
   8   0  12       14.17       16.76      1.43 o 
   9   0  12      110.83      114.36      3.13 o 
  -5   1  12        0.01       -0.08      0.64 o 
  -4   1  12        0.47        0.21      0.61 o 
  -3   1  12       27.85       28.73      2.78 o 
  -2   1  12      130.74      142.43      3.26 o 
  -1   1  12       31.16       26.89      2.10 o 
   0   1  12        7.26        9.88      1.25 o 
   1   1  12       99.50       94.70      3.69 o 
   2   1  12        2.31        0.73      0.80 o 
   3   1  12       31.98       34.01      1.61 o 
   4   1  12       65.62       67.30      1.65 o 
   5   1  12        2.70        1.96      0.62 o 
   6   1  12        3.49        6.50      0.84 o 
   7   1  12        4.92        9.36      1.12 o 
   8   1  12       10.80       10.33      1.15 o 
   9   1  12       10.12       12.45      1.78 o 
  -5   2  12        0.45        0.53      0.66 o 
  -4   2  12        1.20        0.67      0.62 o 
  -3   2  12        5.97        3.60      0.89 o 
  -2   2  12      193.26      212.81      4.91 o 
  -1   2  12       39.32       44.35      1.77 o 
   0   2  12        2.01        4.66      1.54 o 
   1   2  12       20.89       20.68      1.65 o 
   2   2  12       73.25       79.30      2.76 o 
   3   2  12        0.48        2.34      0.91 o 
   4   2  12        3.75        6.00      1.09 o 
   5   2  12        2.30        3.57      0.77 o 
   6   2  12       10.98       11.88      0.97 o 
   7   2  12       63.25       64.82      2.78 o 
   8   2  12       37.78       40.13      1.64 o 
   9   2  12      117.31      116.24      3.05 o 
  -4   3  12        5.91        4.64      1.01 o 
  -3   3  12       46.52       48.22      2.31 o 
  -2   3  12       72.62       73.24      2.76 o 
  -1   3  12       48.07       47.02      2.27 o 
   0   3  12       16.48       13.96      1.21 o 
   1   3  12       42.03       43.71      2.00 o 
   2   3  12       17.83       12.52      1.39 o 
   3   3  12      161.91      155.47      3.94 o 
   4   3  12      107.96      108.17      3.23 o 
   5   3  12        3.38        6.27      1.05 o 
   6   3  12        2.06        1.74      1.47 o 
   7   3  12       24.32       29.24      2.28 o 
   8   3  12       38.16       40.25      1.58 o 
   9   3  12        1.06        2.47      0.68 o 
  -4   4  12        1.55        0.95      0.66 o 
  -3   4  12       15.79       15.26      1.56 o 
  -2   4  12       26.65       28.46      2.08 o 
  -1   4  12       38.71       39.38      3.56 o 
   0   4  12        4.81        6.99      0.88 o 
   1   4  12       24.26       18.33      1.48 o 
   2   4  12       72.73       67.68      2.95 o 
   3   4  12       21.03       23.67      1.68 o 
   4   4  12      150.00      155.92      4.00 o 
   5   4  12       39.84       39.25      2.91 o 
   6   4  12        4.08        2.56      0.87 o 
   7   4  12       60.73       70.70      4.33 o 
   8   4  12      127.54      134.94      6.11 o 
   9   4  12        2.20        9.02      2.11 o 
  10   4  12        0.71        3.21      1.34 o 
  -3   5  12       15.08       13.24      1.43 o 
  -2   5  12      195.23      204.53      4.95 o 
  -1   5  12       81.85       86.34      2.97 o 
   0   5  12       18.97       18.78      1.63 o 
   1   5  12       46.18       39.36      2.97 o 
   2   5  12      193.98      187.29      3.23 o 
   3   5  12        0.53        0.79      1.02 o 
   4   5  12        9.91       11.99      1.68 o 
   5   5  12        3.36        2.06      2.69 o 
   6   5  12        2.72        1.25      1.41 o 
   7   5  12       46.66       45.62      2.13 o 
   8   5  12       64.34       72.54      4.50 o 
   9   5  12        0.48        0.97      1.73 o 
  10   5  12        9.01       16.03      2.85 o 
  -2   6  12      211.66      228.28      5.36 o 
  -1   6  12      112.55      115.87      3.50 o 
   0   6  12        0.65        1.14      0.67 o 
   1   6  12       15.52       13.29      1.77 o 
   2   6  12      112.12      108.37      2.82 o 
   3   6  12        0.00        0.23      0.80 o 
   4   6  12      140.58      146.55      6.28 o 
   5   6  12        4.85        6.59      0.97 o 
   6   6  12       17.19       15.01      1.70 o 
   7   6  12       82.52       89.97      3.18 o 
   8   6  12        0.18        2.61      1.35 o 
   9   6  12       67.23       80.09      4.73 o 
  -1   7  12        7.73        7.53      1.13 o 
   0   7  12       46.07       46.88      2.46 o 
   1   7  12        3.72        3.42      0.88 o 
   2   7  12       66.95       70.80      2.35 o 
   3   7  12       90.35      102.08      3.24 o 
   4   7  12      110.67      113.59      5.78 o 
   5   7  12        0.43        0.14      1.47 o 
   6   7  12        1.49        5.52      1.49 o 
   7   7  12       21.76       22.51      2.05 o 
   8   7  12      165.46      179.02      6.52 o 
   9   7  12      209.46      143.19      6.28 o 
   0   8  12        3.96        2.27      0.97 o 
   1   8  12        7.62        8.36      1.20 o 
   2   8  12        0.02       -0.12      0.57 o 
   3   8  12       20.47       23.32      1.87 o 
   4   8  12       50.34       50.11      2.97 o 
   5   8  12        3.13        2.76      1.95 o 
   6   8  12        3.87        3.67      1.82 o 
   7   8  12       32.88       36.18      2.39 o 
   8   8  12       15.11       14.21      1.76 o 
   9   8  12       15.49       16.29      2.71 o 
   1   9  12        1.23        1.33      0.70 o 
   2   9  12        0.24        0.57      0.66 o 
   3   9  12       29.16       27.44      2.55 o 
   4   9  12       59.39       61.59      3.94 o 
   5   9  12       10.97        7.58      2.52 o 
   6   9  12        1.24        3.68      1.94 o 
   7   9  12       25.62       29.11      3.66 o 
   8   9  12        0.07        0.28      1.14 o 
   4  10  12        0.31        0.74      0.80 o 
   5  10  12        4.23        7.00      2.58 o 
   6  10  12       12.07       11.85      2.86 o 
  -3  -6  13       40.36       32.76      3.01 o 
  -2  -6  13      151.08      153.45      9.80 o 
  -1  -6  13        0.31        0.97      1.61 o 
   0  -6  13       84.92       81.18      4.17 o 
   1  -6  13        6.87        5.71      1.04 o 
   2  -6  13        4.19        2.12      0.86 o 
  -4  -5  13        1.61        3.34      1.17 o 
  -3  -5  13        0.18        2.64      1.65 o 
  -2  -5  13       64.16       64.39      3.68 o 
  -1  -5  13       13.97       16.23      2.34 o 
   0  -5  13       33.87       48.31      7.91 o 
   1  -5  13        0.98        2.22      1.60 o 
   2  -5  13        0.98        0.74      0.66 o 
   3  -5  13       21.74       18.21      1.94 o 
   4  -5  13        2.31        4.54      1.05 o 
  -4  -4  13       20.47       20.27      3.39 o 
  -3  -4  13        0.04       -0.85      1.12 o 
  -2  -4  13        6.66        7.49      1.27 o 
  -1  -4  13      150.24      154.51      5.24 o 
   0  -4  13       11.21        7.70      4.93 o 
   1  -4  13        2.32        0.83      0.86 o 
   2  -4  13       10.43        9.47      1.19 o 
   3  -4  13       13.02       15.28      1.82 o 
   4  -4  13        0.00        0.68      0.74 o 
   5  -4  13       50.30       50.89      3.51 o 
  -4  -3  13        1.48        1.42      1.16 o 
  -3  -3  13       12.56       12.22      1.52 o 
  -2  -3  13      114.72      124.06      4.32 o 
  -1  -3  13        0.71        0.52      0.86 o 
   0  -3  13        6.50        3.04      1.58 o 
   1  -3  13        8.80        6.36      1.60 o 
   2  -3  13       41.00       37.67      2.38 o 
   3  -3  13       15.47       14.72      1.33 o 
   4  -3  13       60.30       54.93      2.55 o 
   5  -3  13        0.22        0.81      0.69 o 
   6  -3  13        0.07        0.40      0.64 o 
  -5  -2  13      117.10      114.90      5.03 o 
  -4  -2  13       13.98       15.18      2.58 o 
  -3  -2  13       29.48       39.32      2.77 o 
  -2  -2  13      105.95      115.91      4.77 o 
  -1  -2  13      183.06      194.22      4.23 o 
   0  -2  13        8.94        9.00      2.12 o 
   1  -2  13        8.82       11.66      1.79 o 
   2  -2  13       11.03       13.55      1.52 o 
   3  -2  13        0.02        2.28      0.67 o 
   4  -2  13        0.07       -0.47      0.55 o 
   5  -2  13        7.27       10.56      1.27 o 
   6  -2  13        1.46        0.37      1.29 o 
   7  -2  13        0.32        0.16      0.66 o 
  -5  -1  13        2.30        7.46      2.32 o 
  -4  -1  13        0.13        2.31      1.79 o 
  -3  -1  13        4.77        5.47      1.58 o 
  -2  -1  13       14.11       13.88      1.97 o 
  -1  -1  13      140.52      145.48      3.56 o 
   0  -1  13       29.74       30.33      1.82 o 
   1  -1  13        1.84        2.93      0.85 o 
   2  -1  13       10.27        9.47      1.60 o 
   3  -1  13        0.02        2.37      0.83 o 
   4  -1  13       83.70       85.52      2.54 o 
   5  -1  13        1.81        2.75      0.78 o 
   6  -1  13        5.18        6.44      1.05 o 
   7  -1  13        5.97        4.18      0.98 o 
  -4   0  13       36.56       37.48      3.82 o 
  -3   0  13       15.66       14.18      2.66 o 
  -2   0  13      176.47      187.79      7.25 o 
  -1   0  13       13.83       17.48      2.24 o 
   0   0  13        7.56       12.55      1.53 o 
   1   0  13        0.01        1.91      0.84 o 
   2   0  13       82.98       78.04      2.44 o 
   3   0  13        7.20        8.08      1.48 o 
   4   0  13      182.31      173.38      4.17 o 
   5   0  13      553.17      531.59      6.30 o 
   6   0  13       20.83       18.02      1.33 o 
   7   0  13        1.21        1.02      0.82 o 
   8   0  13       57.08       53.86      2.18 o 
  -4   1  13        7.33        4.83      1.11 o 
  -3   1  13        9.39       11.33      1.68 o 
  -2   1  13        0.04        2.53      1.31 o 
  -1   1  13      259.08      277.33      8.74 o 
   0   1  13       63.72       65.97      2.54 o 
   1   1  13        4.28        8.47      1.24 o 
   2   1  13        8.07        7.03      1.13 o 
   3   1  13        4.54        6.20      1.13 o 
   4   1  13      209.84      206.31      5.36 o 
   5   1  13      100.11       99.50      2.77 o 
   6   1  13       83.88       84.40      3.69 o 
   7   1  13       30.48       31.37      1.58 o 
   8   1  13       29.67       26.40      1.78 o 
  -4   2  13        6.93        5.48      1.11 o 
  -3   2  13       35.71       38.49      1.85 o 
  -2   2  13       18.42       21.50      1.60 o 
  -1   2  13       52.63       57.61      2.90 o 
   0   2  13        0.68        1.63      1.58 o 
   1   2  13      102.69      102.18      4.23 o 
   2   2  13       20.32       20.10      2.48 o 
   3   2  13        3.54        2.46      2.42 o 
   4   2  13        0.43        3.96      0.93 o 
   5   2  13      316.85      319.84      9.34 o 
   6   2  13        6.12        6.54      1.97 o 
   7   2  13        0.48        2.42      0.99 o 
   8   2  13       65.61       65.15      2.00 o 
   9   2  13        0.88        2.94      1.29 o 
  -3   3  13        6.05        5.74      1.08 o 
  -2   3  13       47.13       47.38      2.35 o 
  -1   3  13       47.72       58.99      4.03 o 
   0   3  13       19.52       17.45      1.60 o 
   1   3  13       50.88       53.36      3.99 o 
   2   3  13        6.06        8.12      1.26 o 
   3   3  13       30.61       28.31      1.85 o 
   4   3  13        0.58        1.95      1.45 o 
   5   3  13      103.93      107.23      3.18 o 
   6   3  13       14.31       17.67      2.65 o 
   7   3  13        0.01        2.01      1.64 o 
   8   3  13        2.37        3.59      1.77 o 
   9   3  13       15.83       17.77      2.45 o 
  -3   4  13        5.30        5.39      1.11 o 
  -2   4  13       27.75       28.92      2.16 o 
  -1   4  13        1.90        1.56      0.73 o 
   0   4  13       11.24       11.59      1.35 o 
   1   4  13        0.70        1.31      1.29 o 
   2   4  13       24.25       19.43      2.88 o 
   3   4  13        0.17        0.18      0.78 o 
   5   4  13      242.55      249.44      7.27 o 
   6   4  13       14.04       17.19      2.66 o 
   7   4  13        8.65        9.74      2.26 o 
   8   4  13        8.84        9.49      2.39 o 
   9   4  13        0.05        0.36      1.69 o 
  -2   5  13      105.67      109.32      3.56 o 
  -1   5  13      139.17      148.04      4.11 o 
   0   5  13       93.12      102.78      2.85 o 
   1   5  13       93.90       91.56      2.36 o 
   2   5  13        0.56        1.04      0.98 o 
   3   5  13        8.15        7.05      2.04 o 
   4   5  13      171.70      166.63      4.18 o 
   5   5  13       11.49       16.04      1.74 o 
   6   5  13        6.37        8.48      1.43 o 
   7   5  13        0.79        3.03      1.39 o 
   8   5  13        8.56        7.89      2.15 o 
   9   5  13       19.38       12.13      2.69 o 
  -1   6  13        2.43        3.64      0.93 o 
   0   6  13        0.77        0.74      0.68 o 
   1   6  13       16.90       15.76      1.23 o 
   2   6  13        2.03        1.96      0.96 o 
   3   6  13       22.36       24.05      2.66 o 
   4   6  13      113.20      119.79      4.10 o 
   5   6  13        4.73        5.60      1.18 o 
   6   6  13       27.59       27.03      2.09 o 
   7   6  13       14.76       14.02      2.21 o 
   8   6  13       34.80        5.68      1.80 o 
   9   6  13       36.97       41.99      3.52 o 
   0   7  13       86.55       83.60      3.11 o 
   1   7  13        4.26        2.80      0.87 o 
   2   7  13       15.35       15.77      1.43 o 
   3   7  13        1.03        1.90      1.07 o 
   4   7  13      132.56      131.83      6.40 o 
   5   7  13       21.05       18.77      2.09 o 
   6   7  13        0.00        2.26      1.29 o 
   7   7  13        0.61        0.78      1.04 o 
   8   7  13       33.43       34.45      2.21 o 
   1   8  13        1.98        2.74      0.87 o 
   2   8  13        0.32        0.23      0.67 o 
   3   8  13       42.00       44.85      2.30 o 
   4   8  13       40.58       46.88      4.25 o 
   5   8  13       19.05       24.55      3.49 o 
   6   8  13       57.18       63.34      3.07 o 
   7   8  13        7.95        6.01      1.47 o 
   8   8  13       15.79       15.18      1.75 o 
   3   9  13       16.28       18.65      2.17 o 
   4   9  13        0.70       -0.49      0.98 o 
   5   9  13        4.82        1.95      2.06 o 
   6   9  13        2.45        3.18      2.00 o 
  -2  -5  14       24.58       17.51      6.62 o 
  -1  -5  14       20.87       23.65      2.79 o 
   0  -5  14       14.05       15.25      2.41 o 
   1  -5  14        6.12       11.10      2.15 o 
   2  -5  14       11.74       12.41      1.40 o 
   3  -5  14       60.82       49.62      2.68 o 
  -3  -4  14        2.25        2.21      1.07 o 
  -2  -4  14        0.80        3.12      1.69 o 
  -1  -4  14       29.39       33.44      2.81 o 
   0  -4  14       98.50      108.31      4.61 o 
   1  -4  14        7.33        7.10      1.82 o 
   2  -4  14        2.00        1.36      1.39 o 
   3  -4  14       27.92       19.68      2.77 o 
   4  -4  14       36.15       36.03      2.47 o 
  -3  -3  14       15.08       11.21      2.02 o 
  -2  -3  14       16.58       17.73      1.74 o 
  -1  -3  14       12.98       16.55      1.58 o 
   0  -3  14      177.28      197.42      5.91 o 
   1  -3  14       71.13       68.63      4.95 o 
   2  -3  14        2.15        3.66      1.48 o 
   3  -3  14        0.08       -0.08      0.59 o 
   4  -3  14        0.07        0.03      0.69 o 
   5  -3  14        4.33        5.81      1.43 o 
  -3  -2  14       60.08       54.16      3.30 o 
  -2  -2  14        1.02        0.44      0.94 o 
  -1  -2  14        1.24        2.33      1.02 o 
   0  -2  14       90.16       97.16      3.61 o 
   1  -2  14       13.70       16.53      3.34 o 
   2  -2  14       10.65       11.29      1.95 o 
   3  -2  14       43.61       41.04      3.67 o 
   4  -2  14       10.57       10.85      1.23 o 
   5  -2  14        2.10        2.38      1.02 o 
   6  -2  14      181.36      182.51      5.64 o 
  -4  -1  14       13.88       17.42      3.18 o 
  -3  -1  14       36.55       44.33      3.84 o 
  -2  -1  14        1.52        1.16      1.17 o 
  -1  -1  14       96.54      100.45      3.08 o 
   0  -1  14        0.21        1.91      0.98 o 
   1  -1  14        1.46        2.59      0.90 o 
   2  -1  14       35.01       41.39      2.76 o 
   3  -1  14       13.96       16.53      2.10 o 
   4  -1  14       31.95       28.34      2.15 o 
   5  -1  14       23.26       22.55      1.68 o 
   6  -1  14      100.89       96.38      3.13 o 
   7  -1  14        4.78        4.68      1.46 o 
  -3   0  14       22.81       27.73      3.67 o 
  -2   0  14        4.71        9.59      2.35 o 
  -1   0  14        6.94       10.52      1.98 o 
   0   0  14        9.78       14.11      2.33 o 
   1   0  14        2.95        2.40      1.02 o 
   2   0  14       64.63       63.07      2.29 o 
   3   0  14        2.86        5.93      1.44 o 
   4   0  14      173.79      178.78      5.36 o 
   5   0  14        7.75        5.87      1.21 o 
   6   0  14      144.55      151.47      3.31 o 
   7   0  14        0.06       -0.10      0.69 o 
  -3   1  14        5.47        1.69      1.90 o 
  -2   1  14       16.27       23.44      3.30 o 
  -1   1  14        9.33       13.90      2.52 o 
   0   1  14        0.57        2.82      1.40 o 
   1   1  14       13.84       10.73      6.13 o 
   2   1  14      107.20      108.69      3.50 o 
   3   1  14        3.06        6.25      1.14 o 
   4   1  14       38.16       38.43      3.42 o 
   5   1  14       24.84       29.79      3.55 o 
   6   1  14      107.21      113.25      3.30 o 
   7   1  14      138.79      136.19      3.16 o 
   8   1  14       32.70       27.98      1.84 o 
  -3   2  14        0.83        1.13      0.96 o 
  -2   2  14        4.37        4.76      1.35 o 
  -1   2  14       11.04       12.07      2.41 o 
   0   2  14        6.36        9.86      2.16 o 
   1   2  14        2.99        6.37      1.18 o 
   2   2  14       14.29       13.66      2.19 o 
   3   2  14        8.72        7.61      1.35 o 
   4   2  14       25.41       31.50      1.92 o 
   5   2  14       83.94       89.51      4.95 o 
   6   2  14        5.13        6.55      2.21 o 
   7   2  14        2.19        6.54      2.18 o 
   8   2  14        4.60        3.08      1.17 o 
  -2   3  14        9.86       15.28      2.34 o 
  -1   3  14        0.01        0.09      0.76 o 
   0   3  14        7.78       12.80      2.43 o 
   1   3  14       37.17       33.40      3.33 o 
   2   3  14        4.33        4.44      1.59 o 
   3   3  14        0.67       -0.55      0.95 o 
   4   3  14        0.69        2.66      1.07 o 
   5   3  14       45.03       47.70      4.91 o 
   6   3  14       10.01       11.48      2.47 o 
   7   3  14       24.98       37.10      3.76 o 
   8   3  14        3.37        5.91      2.06 o 
  -2   4  14        2.75        2.83      0.92 o 
  -1   4  14       52.62       53.34      4.49 o 
   0   4  14       33.60       32.12      2.75 o 
   1   4  14        3.41        2.97      1.80 o 
   2   4  14        0.01        1.97      1.59 o 
   3   4  14        1.75        1.67      0.87 o 
   4   4  14      183.15      184.85      5.70 o 
   5   4  14        2.87        7.31      1.35 o 
   6   4  14        3.07        5.16      1.11 o 
   7   4  14       16.51       18.16      2.77 o 
   8   4  14       73.75       65.92      4.61 o 
  -1   5  14       53.00       54.17      2.62 o 
   0   5  14      187.23      200.55      4.24 o 
   1   5  14       23.89       27.50      2.57 o 
   2   5  14        4.98        5.73      2.10 o 
   3   5  14        2.97        1.97      1.70 o 
   4   5  14       11.52       10.13      2.34 o 
   5   5  14       58.94       66.82      2.84 o 
   6   5  14        0.76        1.31      1.04 o 
   7   5  14       11.62       -0.74      0.98 o 
   8   5  14        1.07        2.71      1.50 o 
   0   6  14      163.61      174.75      4.68 o 
   1   6  14      358.12      389.94     20.92 o 
   2   6  14       30.91       32.10      2.75 o 
   3   6  14        0.14       -2.23      1.58 o 
   4   6  14       82.33       84.47      5.03 o 
   5   6  14        0.83        3.89      1.85 o 
   6   6  14        2.45        1.33      1.13 o 
   7   6  14       30.10       30.91      2.18 o 
   8   6  14       13.53       12.84      2.61 o 
   1   7  14       17.55       16.05      1.73 o 
   2   7  14       35.29       35.77      3.04 o 
   3   7  14        2.11        2.79      1.42 o 
   4   7  14        4.11        6.77      1.72 o 
   5   7  14       28.98       32.51      3.29 o 
   6   7  14       10.64        7.76      2.20 o 
   7   7  14       16.90       21.18      1.98 o 
   3   8  14       27.22       30.07      2.75 o 
   4   8  14        0.17        2.39      1.99 o 
   5   8  14       44.36       48.41      3.00 o 
   6   8  14       50.73       59.79      3.02 o 
  -1  -4  15        0.69        1.40      1.50 o 
   0  -4  15        0.16       -1.34      2.30 o 
   1  -4  15       11.78       12.20      2.67 o 
   2  -4  15       17.79       17.40      2.45 o 
  -2  -3  15        3.56        3.68      1.17 o 
  -1  -3  15        0.61       -0.80      1.39 o 
   0  -3  15        0.17       -1.57      1.25 o 
   1  -3  15       23.79       25.53      2.73 o 
   2  -3  15        0.15        1.00      1.40 o 
   3  -3  15       11.75       11.08      2.16 o 
   4  -3  15        0.53        1.32      0.88 o 
  -2  -2  15        3.46        3.64      1.49 o 
  -1  -2  15       52.83       58.91      2.55 o 
   0  -2  15       16.55       17.26      2.39 o 
   1  -2  15       28.97       24.72      5.68 o 
   2  -2  15        3.56        3.45      1.57 o 
   3  -2  15        4.92        3.52      1.53 o 
   4  -2  15        9.44       12.53      2.27 o 
   5  -2  15        3.75        4.97      0.98 o 
  -2  -1  15       19.37       22.93      3.22 o 
  -1  -1  15        0.10        0.79      1.06 o 
   0  -1  15       31.09       34.20      2.24 o 
   1  -1  15        1.21        0.49      0.83 o 
   2  -1  15       24.30       30.37      2.55 o 
   3  -1  15        1.92        2.40      2.36 o 
   4  -1  15       16.34       16.55      2.24 o 
   5  -1  15        6.51        8.75      1.40 o 
   6  -1  15       10.17       11.13      1.31 o 
  -2   0  15       40.91       50.93      4.08 o 
  -1   0  15       42.02       45.19      3.53 o 
   0   0  15        0.16        1.75      1.09 o 
   1   0  15       15.09       17.31      1.87 o 
   2   0  15       14.12       20.60      2.20 o 
   3   0  15       28.32       27.14      3.38 o 
   4   0  15        2.23        0.33      3.01 o 
   5   0  15       13.48       17.55      2.23 o 
   6   0  15      156.17      155.04      4.56 o 
  -2   1  15        3.96        5.35      2.19 o 
  -1   1  15        0.45       -1.00      1.31 o 
   0   1  15       95.37      106.41      5.28 o 
   1   1  15      112.02      118.88      3.71 o 
   2   1  15        2.12        1.45      0.99 o 
   3   1  15       65.16       70.29      3.56 o 
   4   1  15        0.44        3.84      1.81 o 
   5   1  15        7.43        6.93      2.19 o 
   6   1  15        0.37        5.43      2.20 o 
   7   1  15       61.44       62.84      4.65 o 
  -2   2  15        0.01       -0.23      1.65 o 
  -1   2  15        1.81        0.49      1.51 o 
   0   2  15       68.37       86.84      5.03 o 
   1   2  15        2.54        7.94      1.76 o 
   2   2  15      197.69      211.90      4.96 o 
   3   2  15       17.27       20.03      1.88 o 
   4   2  15        2.32        4.22      1.68 o 
   5   2  15       33.81       32.36      3.35 o 
   6   2  15        0.23       -2.11      1.82 o 
   7   2  15        0.09        1.15      1.86 o 
  -1   3  15       17.46       18.21      3.22 o 
   0   3  15       16.05       18.53      3.18 o 
   1   3  15      179.35      198.48      7.76 o 
   2   3  15       48.97       47.04      3.56 o 
   3   3  15       41.49       40.70      2.30 o 
   4   3  15        3.21        4.18      1.20 o 
   6   3  15        3.74        5.38      1.83 o 
   7   3  15        2.65        2.89      1.90 o 
  -1   4  15       20.29       24.80      7.32 o 
   0   4  15        7.21        5.59      2.37 o 
   1   4  15      234.22      252.93      9.10 o 
   2   4  15       72.61       76.36      4.76 o 
   3   4  15        0.20        3.29      1.34 o 
   4   4  15        3.80        4.04      1.55 o 
   5   4  15        5.23        5.67      1.29 o 
   6   4  15       31.78       31.54      3.32 o 
   7   4  15       16.77       18.13      2.80 o 
   0   5  15       57.89       70.10      4.97 o 
   1   5  15      205.44      240.81      9.01 o 
   2   5  15      199.29      213.02      8.24 o 
   3   5  15       36.88       36.12      3.48 o 
   4   5  15        5.83        7.24      2.11 o 
   5   5  15       64.91       70.75      3.91 o 
   6   5  15       32.28       33.80      2.22 o 
   7   5  15       17.96       16.92      2.87 o 
   1   6  15      163.10      200.19      7.16 o 
   2   6  15        7.81        6.24      2.37 o 
   3   6  15       66.70       63.07      4.78 o 
   4   6  15        8.05       13.17      2.56 o 
   5   6  15        0.21        1.52      1.21 o 
   6   6  15        7.19        6.66      1.37 o 
   7   6  15        0.12        1.03      1.04 o 
   3   7  15        2.22        5.29      2.09 o 
   4   7  15        0.55       -1.39      1.42 o 
   5   7  15       23.03       26.20      2.90 o 
   6   7  15        0.26        0.35      1.55 o 
   0  -2  16       18.43       15.53      2.35 o 
   1  -2  16       58.62       65.25      6.06 o 
   2  -2  16        1.92        4.72      1.74 o 
   3  -2  16      333.50      353.15      8.59 o 
   0  -1  16        9.30        9.53      1.52 o 
   1  -1  16        8.58       10.15      2.47 o 
   2  -1  16       14.54       18.56      2.94 o 
   3  -1  16       15.03       19.00      2.41 o 
   4  -1  16       72.93       75.70      3.95 o 
  -1   0  16        4.69        1.20      1.11 o 
   0   0  16        1.71        1.99      1.53 o 
   1   0  16       56.85       60.20      2.81 o 
   2   0  16      179.93      194.60      7.29 o 
   3   0  16      172.42      181.91      7.19 o 
   4   0  16        6.25        6.83      2.26 o 
   5   0  16        0.03       -0.16      1.96 o 
   0   1  16        3.30        4.78      1.88 o 
   1   1  16        5.41        5.26      1.34 o 
   2   1  16       41.07       46.00      2.49 o 
   3   1  16        2.96        2.18      1.90 o 
   4   1  16       30.76       29.15      3.55 o 
   5   1  16        7.49        3.59      2.08 o 
   6   1  16       75.66       80.71      5.28 o 
   0   2  16        3.85        5.75      1.66 o 
   1   2  16      106.20      103.27      5.42 o 
   2   2  16      607.13      645.09      9.85 o 
   3   2  16        1.11        2.97      1.17 o 
   4   2  16       56.58       57.81      4.18 o 
   6   2  16        9.24       10.98      2.58 o 
   0   3  16        0.11       -0.54      1.59 o 
   1   3  16       16.68       18.30      2.87 o 
   2   3  16        1.15        4.18      1.75 o 
   3   3  16       18.21       22.44      1.97 o 
   4   3  16        4.14        4.86      1.23 o 
   5   3  16        2.10        3.31      1.95 o 
   6   3  16       37.64       38.42      3.67 o 
   1   4  16      226.12      238.86      8.98 o 
   2   4  16      345.75      368.84     11.12 o 
   3   4  16        4.99        2.77      1.51 o 
   4   4  16       38.52       44.17      2.35 o 
   5   4  16       12.23        9.15      1.48 o 
   6   4  16        2.74        3.65      1.96 o 
   2   5  16      107.99      133.72      6.62 o 
   3   5  16      108.57      121.09      5.90 o 
   4   5  16      109.64      104.67      5.42 o 
   5   5  16        0.90        1.07      1.44 o 
                                                 
